# Supplementary material for: Quantitative assessment of the determinant structural differences between redox-active and inactive glutaredoxins
Source: Nat Commun. 2020 Apr 7;11:1725. doi: 10.1038/s41467-020-15441-3 (PMC7138851; doi:10.1038/s41467-020-15441-3)
Supplement: Supplementary file 4 — Source Data [file 41467_2020_15441_MOESM4_ESM.xlsx]

## Sheet: Figure 3
Quantitative assessment of the determinant structural differences between redox-active and inactive glutaredoxins
Figure 3	The side chains of Tyr110 and Lys105 do not affect the pKa value of the ScGrx7 active site thiol group.
		pH	Experiment 1	Experiment 2	Experiment 3	Average	Standard deviation			pH	Experiment 1	Experiment 2	Experiment 3	Average	Standard deviation			pH	Experiment 1	Experiment 2	Experiment 3	Average	Standard deviation			pH	Experiment 1	Experiment 2	Experiment 3	Average	Standard deviation			pH	Experiment 1	Experiment 2	Experiment 3	Average	Standard deviation
	WT ScGrx7	3.54	111.29	95.64	105.21	104.047	7.88959		ScGrx7_E170A	3.54	105.9	100	103.53	103.143	2.96894		ScGrx7_Y110A	3.54	99.33	98.93	106.01	101.423	3.9772		ScGrx7_K105A	3.54	98.89	103.27	103.74	101.967	2.67481		ScGrx7_K105E	3.54	100.48	97.29		98.885	2.25567
		4	50.32	79.7	107.07	93.385	19.3535			4	102.47	97.13	88.46	96.02	7.07065			4	103.61	48.23	102.46	84.7667	31.6469			4	98.09	111.58	102.22	100.155	2.92035			4	100.21	99.01		99.61	0.848528
		4.5	41.63	61.34	30.3	44.4233	15.7074			4.5	59.77	29.97	38.12	42.62	15.4012			4.5	63.23	39.05	69.41	57.23	16.0447			4.5	34.22	20.54	63	48.61	20.3505			4.5	83.77	67.06		75.415	11.8158
		5	32.72	36.62	22.28	30.54	7.41439			5	49.28	21.4	30.64	33.7733	14.2017			5	45.02	26.99	23.44	31.8167	11.5714			5	11.25	21.4	23.01	18.5533	6.37589			5	56.62	42.19		49.405	10.2036
		5.5	18.87	24.97	20.4	21.4133	3.17374			5.5	33.26	13.52	21.52	22.7667	9.92887			5.5	32.93	5.24	8.04	15.4033	15.243			5.5	6.38	12.35	18.94	12.5567	6.28255			5.5	32.21	38.21		35.21	4.24264
		6	13.6	20.46	18.35	17.47	3.51364			6	26.95	8.49	13.06	16.1667	9.61413			6	16.34	2.3	6.24	8.29333	7.24172			6	7.37	2.39	20.85	10.2033	9.55059			6	21.75	16.07		18.91	4.01637
		6.5	3.24	16.66	16.2	12.0333	7.61872			6.5	23.95	7.73	1.47	11.05	11.6019			6.5	12.01	3.13	6.12	7.08667	4.51823			6.5	2.82	6.15	16.54	8.50333	7.15634			6.5	4.17	5.08		4.625	0.643467
		7	3.95	14.31	16.16	11.4733	6.58073			7	23.11	9.29	2.34	11.58	10.5727			7	11.42	3.76	7.28	7.48667	3.83418			7	4.31	6.46	14.99	8.58667	5.64868			7	4.71	6.78		5.745	1.46371
		7.5	10.19	14.48	17.17	13.9467	3.52043			7.5	21.16	9.42	2.68	11.0867	9.35206			7.5	10.4	3.27	8.24	7.30333	3.65612			7.5	6.49	5.81	18.66	10.32	7.23065			7.5	5.42	4.71		5.065	0.502046
		8	7.86	13.03	13.65	11.5133	3.17903			8	20.06	8.63	1.95	10.2133	9.15823			8	14.01	2.9	7.18	8.03	5.60356			8	3.93	3.38	11.96	6.42333	4.80277			8	5.62	7.73		6.675	1.492
		8.5	2.11	11.09	10.16	7.78667	4.93808			8.5	20.26	8.83	1.32	10.1367	9.53737			8.5	15.17	2.16	7.75	8.36	6.52642			8.5	2.65	2.8	12	5.81667	5.35545			8.5	4.69	3.12		3.905	1.11016

## Sheet: (7a-f) Grx7 WT (-DTT)
	1. Experiment									2. Experiment									3. Experiment									4. Experiment
	OxD roGFP2									OxD roGFP2									OxD roGFP2									OxD roGFP2										Average									standard deviation
time	0 µM	1000 µM	500 µM	200 µM	100 µM	50µM	20µM			0 µM	1000 µM	500 µM	200 µM	100 µM	50µM	20µM			0 µM	1000 µM	500 µM	200 µM	100 µM	50µM	20µM			0 µM	1000 µM	500 µM	200 µM	100 µM	50µM	20µM			time	0 µM	1000 µM	500 µM	200 µM	100 µM	50µM	20µM			0 µM	1000 µM	500 µM
0	0.662215	0.653351	0.631395	0.625201	0.655196	0.659692	0.671183			0.639021	0.640153	0.638163	0.636778	0.6402	0.63768	0.636672			0.605924	0.603261	0.604266	0.604455	0.602847	0.602323	0.603829			0.608462	0.603893	0.608073	0.603547	0.602751	0.608152	0.602649			0	0.628906	0.625165	0.620475	0.617495	0.625249	0.626962	0.628583			0.0232266	0.0220872	0.0145658
12	0.65663	0.648473	0.625448	0.625726	0.649659	0.65435	0.664875			0.633768	0.629611	0.63545	0.639703	0.634976	0.631999	0.631214			0.600664	0.599776	0.598655	0.596398	0.597091	0.598113	0.594775			0.603543	0.59693	0.598091	0.596757	0.59561	0.599559	0.597999			12	0.623651	0.618698	0.614411	0.614646	0.619334	0.621006	0.622216			0.0230363	0.0214331	0.0164244
24	0.65551	0.646976	0.623045	0.624767	0.649184	0.654728	0.663256			0.627476	0.630108	0.631306	0.629921	0.633134	0.634349	0.63088			0.595368	0.597864	0.592295	0.596115	0.594648	0.591175	0.592155			0.599255	0.59406	0.592897	0.594568	0.59319	0.59379	0.590888			24	0.619402	0.617252	0.609886	0.611343	0.617539	0.618511	0.619295			0.0242514	0.0221504	0.0175359
36	0.654102	0.650332	0.626502	0.623564	0.64829	0.653994	0.662631			0.624727	0.623788	0.628447	0.623929	0.626098	0.624948	0.624455			0.593787	0.592046	0.588364	0.590306	0.588987	0.590246	0.586766			0.593269	0.588066	0.592534	0.591878	0.591873	0.591401	0.589442			36	0.616471	0.613558	0.608962	0.607419	0.613812	0.615147	0.615824			0.0251851	0.0253455	0.0185843
48	0.651952	0.648054	0.623951	0.622491	0.649137	0.655547	0.662713			0.62149	0.622095	0.622729	0.620408	0.619248	0.622196	0.623291			0.591112	0.591731	0.586181	0.587385	0.589399	0.58487	0.584782			0.586631	0.583643	0.589096	0.590236	0.585614	0.588535	0.583792			48	0.612796	0.61138	0.605489	0.60513	0.61085	0.612787	0.613645			0.0262846	0.0255695	0.0178855
100	0.647278	0.683113	0.669066	0.635613	0.659223	0.650969	0.660144			0.615166	0.644906	0.687646	0.650953	0.625476	0.622793	0.617341			0.57849	0.613902	0.581808	0.608637	0.597577	0.584377	0.574238			0.580499	0.727948	0.67132	0.623537	0.582676	0.579146	0.57756			100	0.605358	0.667467	0.65246	0.629685	0.616238	0.609321	0.607321			0.028255	0.0426642	0.0414165
112	0.646298	0.767703	0.737108	0.673178	0.676061	0.655929	0.653974			0.610909	0.728546	0.775116	0.696473	0.629932	0.619754	0.618214			0.570549	0.708402	0.619459	0.668403	0.629612	0.602551	0.569396			0.581653	0.829438	0.73393	0.679521	0.583116	0.578738	0.576526			112	0.602352	0.758522	0.716403	0.679394	0.62968	0.614243	0.604527			0.0293445	0.0461626	0.0582693
124	0.643708	0.864124	0.817552	0.714502	0.69846	0.661254	0.656137			0.611591	0.8286	0.860227	0.760124	0.645398	0.620997	0.615556			0.566513	0.819773	0.694068	0.736148	0.660865	0.621459	0.564349			0.578979	0.893371	0.784057	0.733267	0.580401	0.578927	0.573586			124	0.600198	0.851467	0.788976	0.73601	0.646281	0.620659	0.602407			0.0300326	0.0293411	0.0610841
136	0.635831	0.928859	0.876184	0.764678	0.728969	0.669282	0.651744			0.606472	0.899312	0.915231	0.818748	0.663448	0.622216	0.620529			0.562317	0.901949	0.787575	0.795924	0.699414	0.656158	0.56541			0.574404	0.930161	0.828069	0.788746	0.586802	0.582868	0.571002			136	0.594756	0.91507	0.851765	0.792024	0.669658	0.632631	0.602171			0.0286833	0.0144773	0.0482337
148	0.643684	0.965412	0.923171	0.809505	0.758262	0.67576	0.652043			0.601076	0.94355	0.950256	0.858292	0.682983	0.618738	0.61928			0.55902	0.951097	0.851124	0.841069	0.731778	0.682868	0.569175			0.573171	0.95483	0.858182	0.82649	0.595766	0.588777	0.579029			148	0.594238	0.953723	0.895683	0.833839	0.692197	0.641536	0.604882			0.0323103	0.00787788	0.0422068
160	0.638516	0.983519	0.945037	0.841204	0.78311	0.681713	0.655522			0.603602	0.97088	0.972589	0.890016	0.705381	0.623003	0.619074			0.554578	0.973006	0.895449	0.8702	0.752259	0.704092	0.569492			0.56936	0.964775	0.880946	0.857708	0.600744	0.596605	0.576653			160	0.591514	0.973045	0.923505	0.864782	0.710374	0.651353	0.605185			0.0324435	0.00675986	0.0369842
172	0.633571	0.990876	0.95738	0.865515	0.801833	0.688329	0.654568			0.601263	0.98346	0.98377	0.912945	0.725046	0.62507	0.617084			0.547874	0.987493	0.920998	0.886749	0.767338	0.721385	0.563009			0.563214	0.971616	0.894933	0.876438	0.605455	0.596877	0.572021			172	0.58648	0.983361	0.93927	0.885412	0.724918	0.657915	0.601671			0.0334209	0.00727168	0.0339409
184	0.633857	0.999744	0.964963	0.883863	0.817422	0.68911	0.65177			0.602879	0.992677	0.987381	0.925874	0.736318	0.626868	0.618426			0.54522	0.996208	0.939252	0.90111	0.772574	0.733635	0.567891			0.561092	0.975028	0.905392	0.89407	0.612684	0.602345	0.570286			184	0.585762	0.990914	0.949247	0.901229	0.73475	0.662989	0.602093			0.0348513	0.00950623	0.0305138
196	0.632025	0.9984	0.96719	0.893041	0.828111	0.695444	0.650343			0.60212	0.9964	0.99457	0.933365	0.74777	0.628317	0.616685			0.542663	0.999548	0.954052	0.91508	0.7819	0.748698	0.566973			0.555073	0.980302	0.917162	0.90027	0.613984	0.608549	0.571075			196	0.58297	0.993662	0.958244	0.910439	0.742941	0.670252	0.601269			0.035972	0.00779521	0.0278611
208	0.630021	0.997897	0.974252	0.90395	0.835283	0.698139	0.653988			0.595566	1.0015	0.999123	0.938936	0.754044	0.630004	0.623088			0.545788	1.00406	0.96494	0.925143	0.791187	0.758505	0.564387			0.557894	0.981024	0.92347	0.910798	0.618133	0.61308	0.572117			208	0.582317	0.996121	0.965446	0.919707	0.749662	0.674932	0.603395			0.0330986	0.00898696	0.027267
220	0.631527	1.00034	0.976958	0.907542	0.839697	0.691941	0.65156			0.59784	1.00298	1.00247	0.943368	0.759867	0.631798	0.617357			0.541	1.00602	0.972002	0.927509	0.784575	0.757972	0.559619			0.558149	0.987452	0.928118	0.912855	0.617836	0.613713	0.569325			220	0.582129	0.999196	0.969888	0.922818	0.750494	0.673856	0.599465			0.035191	0.00707236	0.0267443
232	0.626131	1.00031	0.977115	0.911193	0.840167	0.694069	0.654141			0.594011	1.00912	0.998648	0.945779	0.765207	0.631585	0.618564			0.540073	1.01104	0.976563	0.929512	0.786139	0.761298	0.557838			0.557597	0.986566	0.935129	0.918083	0.620187	0.612393	0.567255			232	0.579453	1.00176	0.971864	0.926142	0.752925	0.674836	0.599449			0.0332387	0.00965944	0.0230026
244	0.62727	1.00228	0.980897	0.916232	0.842448	0.69608	0.648362			0.591506	1.0066	1.0008	0.941666	0.76665	0.633503	0.619785			0.532132	1.01033	0.978577	0.933107	0.784676	0.759405	0.558008			0.55161	0.986502	0.932037	0.917193	0.619505	0.610664	0.566483			244	0.57563	1.00143	0.973078	0.927049	0.75332	0.674913	0.598159			0.0367009	0.00907539	0.0252204
		Blank corrected OxD roGFP2									Blank corrected OxD roGFP2									Blank corrected OxD roGFP2									Blank corrected OxD roGFP2
time		1000 µM	500 µM	200 µM	100 µM	50µM	20µM				1000 µM	500 µM	200 µM	100 µM	50µM	20µM				1000 µM	500 µM	200 µM	100 µM	50µM	20µM				1000 µM	500 µM	200 µM	100 µM	50µM	20µM
0		-0.00886313	-0.0308192	-0.0370133	-0.00701881	-0.00252217	0.00896888				0.00113205	-0.000858222	-0.00224361	0.00117895	-0.00134116	-0.00234951				-0.00266299	-0.00165815	-0.00146906	-0.00307718	-0.00360115	-0.0020955				-0.00456859	-0.000388299	-0.00491463	-0.00571098	-0.000310058	-0.00581256
12		-0.00815674	-0.0311818	-0.0309037	-0.00697049	-0.00228018	0.00824522				-0.00415646	0.00168256	0.00593527	0.00120842	-0.00176807	-0.00255317				-0.000887737	-0.00200873	-0.00426596	-0.00357314	-0.00255065	-0.0058893				-0.00661286	-0.00545214	-0.00678575	-0.00793321	-0.00398367	-0.00554389
24		-0.00853425	-0.0324654	-0.0307427	-0.00632629	-0.000781871	0.00774559				0.00263223	0.00383036	0.00244484	0.00565794	0.00687283	0.00340472				0.00249542	-0.00307305	0.000746793	-0.000720145	-0.00419294	-0.00321278				-0.00519486	-0.00635783	-0.00468736	-0.00606524	-0.00546494	-0.00836663
36		-0.00377022	-0.0275997	-0.0305384	-0.00581166	-0.000108419	0.00852889				-0.000938621	0.00372008	-0.000798143	0.0013714	0.000221189	-0.000271455				-0.00174044	-0.00542283	-0.00348092	-0.00479928	-0.00354009	-0.00702049				-0.0052033	-0.000735683	-0.00139098	-0.00139647	-0.00186831	-0.00382762
48		-0.00389799	-0.0280008	-0.0294611	-0.00281456	0.00359494	0.0107616				0.000605055	0.0012396	-0.00108138	-0.00224163	0.000706363	0.00180175				0.000618653	-0.00493071	-0.00372732	-0.00171307	-0.00624229	-0.00633032				-0.00298857	0.00246495	0.00360503	-0.00101732	0.00190408	-0.00283958
100		0.0358354	0.0217884	-0.0116655	0.011945	0.00369084	0.0128663				0.0297398	0.0724801	0.0357871	0.0103102	0.0076271	0.00217525				0.0354124	0.00331798	0.0301471	0.0190878	0.00588712	-0.00425137				0.147449	0.0908216	0.0430382	0.00217674	-0.00135284	-0.00293893
112		0.121405	0.0908099	0.0268799	0.0297622	0.00963096	0.00767528				0.117638	0.164207	0.0855645	0.0190235	0.00884533	0.00730488				0.137853	0.0489102	0.0978541	0.059063	0.0320023	-0.00115268				0.247785	0.152277	0.0978685	0.00146296	-0.00291461	-0.00512691
124		0.220417	0.173844	0.070794	0.0547521	0.0175458	0.0124296				0.217009	0.248636	0.148533	0.0338074	0.00940622	0.00396496				0.25326	0.127555	0.169635	0.0943519	0.0549461	-0.00216454				0.314392	0.205078	0.154289	0.00142187	-5.14994e-05	-0.00539333
136		0.293029	0.240353	0.128847	0.0931382	0.033451	0.0159135				0.29284	0.308759	0.212276	0.0569757	0.0157444	0.014057				0.339632	0.225258	0.233607	0.137097	0.0938406	0.00309335				0.355757	0.253665	0.214342	0.0123988	0.00846423	-0.00340178
148		0.321728	0.279487	0.16582	0.114578	0.0320755	0.00835908				0.342474	0.34918	0.257216	0.0819071	0.0176616	0.0182036				0.392077	0.292104	0.282049	0.172758	0.123848	0.0101545				0.38166	0.285011	0.253319	0.0225952	0.0156066	0.00585826
160		0.345003	0.306522	0.202688	0.144594	0.0431976	0.0170069				0.367278	0.368987	0.286414	0.101779	0.0194002	0.0154718				0.418428	0.340871	0.315622	0.197681	0.149513	0.014914				0.395415	0.311585	0.288348	0.0313842	0.0272452	0.00729255
		Integration of roGFP2 response									Integration of roGFP2 response									Integration of roGFP2 response									Integration of roGFP2 response
time		1000 µM	500 µM	200 µM	100 µM	50µM	20µM				1000 µM	500 µM	200 µM	100 µM	50µM	20µM				1000 µM	500 µM	200 µM	100 µM	50µM	20µM				1000 µM	500 µM	200 µM	100 µM	50µM	20µM
0		-0.102119	-0.372006	-0.407502	-0.0839358	-0.0288141	0.103285				-0.0181465	0.004946	0.02215	0.0143242	-0.0186554	-0.0294161				-0.0213044	-0.0220013	-0.0344101	-0.0399019	-0.0369108	-0.0479088				-0.0670887	-0.0350427	-0.0702022	-0.0818651	-0.0257623	-0.0681387
12		-0.100146	-0.381883	-0.369879	-0.0797807	-0.0183723	0.0959449				-0.00914542	0.0330775	0.0502807	0.0411982	0.0306286	0.00510927				0.00964609	-0.0304906	-0.021115	-0.0257597	-0.0404615	-0.0546124				-0.0708463	-0.0708599	-0.0688387	-0.0839907	-0.0566916	-0.0834631
24		-0.0738268	-0.360391	-0.367687	-0.0728277	-0.00534174	0.0976469				0.0101616	0.0453027	0.00988017	0.0421761	0.0425641	0.0187996				0.00452989	-0.0509752	-0.0164048	-0.0331166	-0.0463982	-0.0613996				-0.0623889	-0.0425611	-0.03647	-0.0447703	-0.0439995	-0.0731655
36		-0.0460093	-0.333603	-0.359997	-0.0517574	0.0209191	0.115743				-0.00200139	0.0297581	-0.0112771	-0.00522138	0.00556531	0.00918174				-0.00673071	-0.0621213	-0.0432494	-0.0390741	-0.0586943	-0.0801049				-0.0491512	0.0103756	0.0132843	-0.0144827	0.000214593	-0.0400032
48		0.191625	-0.0372747	-0.246759	0.0547824	0.0437147	0.141767				0.182069	0.442318	0.208234	0.0484111	0.0500008	0.0238619				0.216187	-0.00967639	0.158519	0.104249	-0.00213101	-0.0634901				0.866761	0.559719	0.279859	0.00695654	0.0033074	-0.0346711
100		0.943442	0.675589	0.091287	0.250243	0.0799308	0.12325				0.884265	1.42012	0.72811	0.176002	0.0988346	0.0568808				1.03959	0.313369	0.768007	0.468905	0.227336	-0.0324243				2.37141	1.45859	0.84544	0.0218382	-0.0256047	-0.048395
112		2.05093	1.58793	0.586044	0.507086	0.163061	0.120629				2.00788	2.47706	1.40459	0.316985	0.109509	0.067619				2.34668	1.05879	1.60494	0.920489	0.52169	-0.0199033				3.37307	2.14413	1.51294	0.0173089	-0.0177967	-0.0631214
124		3.08067	2.48518	1.19785	0.887342	0.305981	0.170059				3.0591	3.34437	2.16486	0.544698	0.150904	0.108131				3.55735	2.11688	2.41945	1.38869	0.89272	0.00557288				4.0209	2.75246	2.21178	0.0829238	0.0504764	-0.0527707
136		3.68854	3.11904	1.76801	1.2463	0.393159	0.145636				3.81189	3.94763	2.81695	0.833297	0.200436	0.193563				4.39025	3.10417	3.09394	1.85913	1.30613	0.0794872				4.4245	3.23206	2.80597	0.209964	0.144425	0.0147389
148		4.00039	3.51605	2.21105	1.55503	0.451639	0.152196				4.25851	4.309	3.26178	1.10212	0.222371	0.202053				4.86303	3.79785	3.58602	2.22263	1.64017	0.150411				4.66245	3.57958	3.25	0.323877	0.257111	0.0789049
		AUC									AUC									AUC									AUC
		1000 µM	500 µM	200 µM	100 µM	50µM	20µM				1000 µM	500 µM	200 µM	100 µM	50µM	20µM				1000 µM	500 µM	200 µM	100 µM	50µM	20µM				1000 µM	500 µM	200 µM	100 µM	50µM	20µM
		13.764	11.3838	5.85423	4.446	1.39377	0.711768				14.0216	15.4982	10.3763	2.9731	0.782055	0.628247				16.1969	10.3911	11.4724	6.85985	4.58804	0.183144				18.8523	13.1668	10.6261	0.655912	0.40861	-0.0706434
		Average AUC									standard deviation AUC
		1000 µM	500 µM	200 µM	100 µM	50 µM	20 µM				1000 µM	500 µM	200 µM	100 µM	50 µM	20 µM
		15.7087	12.61	9.58225	3.73371	1.79312	0.363129				2.04627	1.94158	2.19037	2.25452	1.65153	0.321088
[truncated: 4 more columns]

## Sheet: (7a,b)Grx7 C108S (-DTT)
	1. Experiment									2. Experiment									3. Experiment
	OxD roGFP2									OxD roGFP2									OxD roGFP2										Average									standard deviation
time	0 µM	1000 µM	500 µM	200 µM	100 µM	50µM	20µM			0 µM	1000 µM	500 µM	200 µM	100 µM	50µM	20µM			0 µM	1000 µM	500 µM	200 µM	100 µM	50µM	20µM			time	0 µM	1000 µM	500 µM	200 µM	100 µM	50µM	20µM			0 µM	1000 µM	500 µM	200 µM	100 µM	50µM	20µM
0	0.724415	0.725434	0.723032	0.731436	0.72486	0.738311	0.722768			0.697859	0.697874	0.697433	0.702594	0.698487	0.697201	0.698363			0.833273	0.833188	0.836155	0.831692	0.831231	0.83602	0.838133			0	0.751849	0.752165	0.752207	0.755241	0.751526	0.757177	0.753088			0.0585874	0.0583857	0.0602732	0.0553265	0.057379	0.0582216	0.0609557
12	0.723039	0.721466	0.720266	0.728923	0.722679	0.733845	0.717432			0.692446	0.695154	0.695131	0.696827	0.693602	0.694741	0.692223			0.831855	0.833837	0.83201	0.831438	0.834106	0.827371	0.836374			12	0.749114	0.750152	0.749136	0.752396	0.750129	0.751986	0.748676			0.0598256	0.0601412	0.0594927	0.0574065	0.0605554	0.0556448	0.0628598
24	0.718671	0.721743	0.718419	0.723706	0.718247	0.727387	0.715347			0.695709	0.695945	0.692928	0.695947	0.695616	0.697222	0.694226			0.829769	0.834811	0.830133	0.831485	0.828892	0.834808	0.837861			24	0.74805	0.750833	0.74716	0.750379	0.747585	0.753139	0.749144			0.0585394	0.0603083	0.0595867	0.0584595	0.0582304	0.0590472	0.0633216
36	0.721417	0.717677	0.720231	0.724665	0.719953	0.727267	0.719086			0.693653	0.692338	0.688229	0.69401	0.69459	0.690994	0.694892			0.831038	0.828193	0.829549	0.828971	0.831041	0.826643	0.833219			36	0.748703	0.746069	0.746003	0.749215	0.748528	0.748301	0.749066			0.0593131	0.0589842	0.0605034	0.0577678	0.059257	0.0573409	0.0603195
48	0.718943	0.71631	0.72012	0.726353	0.720824	0.72768	0.716291			0.690468	0.695491	0.692462	0.696384	0.692271	0.695729	0.694105			0.824345	0.82781	0.82549	0.828098	0.827053	0.825439	0.83349			48	0.744585	0.746537	0.746024	0.750278	0.746716	0.749616	0.747962			0.0575842	0.0580938	0.057314	0.0563705	0.0579903	0.0551786	0.0611516
100	0.718328	0.718507	0.721954	0.723431	0.722889	0.731283	0.723405			0.695048	0.703265	0.696192	0.695558	0.697376	0.697344	0.695682			0.830054	0.832943	0.832891	0.832581	0.83201	0.830748	0.835251			100	0.74781	0.751572	0.750346	0.750523	0.750758	0.753125	0.751446			0.0589267	0.0578734	0.0593083	0.0591285	0.0583903	0.0566095	0.0603304
112	0.718223	0.71861	0.716412	0.721691	0.720428	0.725451	0.714641			0.695724	0.704835	0.695487	0.695623	0.69594	0.69548	0.697949			0.828243	0.832197	0.833921	0.828922	0.829012	0.828628	0.833525			112	0.747397	0.751881	0.748607	0.748746	0.74846	0.749853	0.748705			0.0579002	0.0570701	0.0609282	0.0576837	0.0578294	0.0570303	0.0603628
124	0.720746	0.727423	0.71939	0.723723	0.721355	0.727515	0.719345			0.689452	0.711432	0.696089	0.69625	0.694293	0.693603	0.691265			0.827053	0.832629	0.831303	0.828584	0.830531	0.827932	0.834617			124	0.74575	0.757161	0.748927	0.749519	0.748726	0.749683	0.748409			0.058892	0.0537613	0.0590203	0.0570214	0.05889	0.0570362	0.0620268
136	0.716276	0.725007	0.724646	0.722961	0.721067	0.727929	0.714417			0.692997	0.708725	0.697554	0.696731	0.696916	0.696646	0.691111			0.826261	0.837494	0.831469	0.830114	0.826539	0.827687	0.83227			136	0.745178	0.757075	0.751223	0.749935	0.748174	0.750754	0.745933			0.0581166	0.0572519	0.0578104	0.0576973	0.056283	0.0558786	0.061787
148	0.716715	0.726866	0.720689	0.726766	0.723128	0.727298	0.713147			0.693751	0.714585	0.700774	0.703515	0.698807	0.694571	0.696033			0.825859	0.846426	0.834569	0.830295	0.831655	0.827466	0.833505			148	0.745441	0.762626	0.75201	0.753525	0.751197	0.749778	0.747562			0.0576313	0.0594678	0.058941	0.0551079	0.0577524	0.0565352	0.0611717
160	0.714345	0.730202	0.721873	0.723374	0.720603	0.725718	0.716319			0.692012	0.717455	0.700738	0.700758	0.69798	0.694524	0.694554			0.827853	0.853028	0.836998	0.835258	0.831365	0.83068	0.833972			160	0.744737	0.766895	0.753203	0.75313	0.749983	0.750307	0.748282			0.059475	0.061127	0.0598773	0.0588028	0.0582827	0.0582413	0.0612406
172	0.71454	0.729128	0.718975	0.720405	0.719058	0.722953	0.709554			0.691388	0.724711	0.704271	0.697895	0.701812	0.696492	0.694642			0.825209	0.852221	0.834288	0.832546	0.830371	0.827351	0.829287			172	0.743712	0.768687	0.752511	0.750282	0.750414	0.748932	0.744495			0.058397	0.0590953	0.0581354	0.0588905	0.056975	0.0564931	0.0602655
184	0.717498	0.729392	0.722331	0.723503	0.718841	0.72505	0.713472			0.693946	0.722594	0.706851	0.70258	0.698381	0.699311	0.695262			0.827313	0.859498	0.83636	0.836455	0.830726	0.827603	0.833104			184	0.746252	0.770495	0.755181	0.754179	0.749316	0.750655	0.747279			0.0581192	0.0629962	0.0577492	0.058801	0.0581683	0.0554162	0.0611409
196	0.712735	0.734171	0.721342	0.721406	0.719605	0.722434	0.713774			0.695427	0.725812	0.708672	0.703524	0.697633	0.698215	0.694772			0.824519	0.86253	0.835987	0.833938	0.829701	0.826917	0.828785			196	0.744227	0.774171	0.755334	0.752956	0.74898	0.749189	0.745777			0.0572128	0.0625723	0.0572644	0.0577267	0.0577793	0.0558444	0.0592061
208	0.715481	0.73408	0.723957	0.723304	0.718387	0.726567	0.713171			0.692559	0.730619	0.707125	0.705491	0.699715	0.69699	0.693537			0.823918	0.868296	0.836179	0.832883	0.831755	0.825526	0.826051			208	0.743986	0.777665	0.755754	0.753893	0.749952	0.749694	0.744253			0.0572897	0.0641013	0.0572832	0.056326	0.0583437	0.0549636	0.0583929
220	0.718682	0.736151	0.726482	0.721168	0.719395	0.726325	0.71197			0.688986	0.728948	0.708163	0.703326	0.699414	0.695184	0.692557			0.820152	0.872637	0.836033	0.830933	0.83013	0.822263	0.831206			220	0.742607	0.779245	0.756893	0.751809	0.749646	0.747924	0.745244			0.0561571	0.0661032	0.056458	0.0564216	0.0574919	0.0540811	0.0612985
232	0.712473	0.738753	0.725903	0.71956	0.716316	0.726086	0.707972			0.691307	0.729517	0.70883	0.703838	0.698668	0.693152	0.689477			0.825686	0.873492	0.837054	0.837603	0.832881	0.827284	0.830917			232	0.743155	0.780588	0.757262	0.753667	0.749288	0.748841	0.742789			0.0589944	0.0658017	0.0568502	0.0596975	0.0595464	0.0570739	0.062772
244	0.710932	0.739469	0.728276	0.723406	0.719905	0.725257	0.71151			0.6894	0.731447	0.712372	0.701818	0.69798	0.696727	0.691875			0.824137	0.876251	0.838683	0.836607	0.833411	0.825234	0.826192			244	0.74149	0.782389	0.759777	0.753944	0.750432	0.749073	0.743192			0.0590979	0.0664513	0.0561713	0.0591122	0.0593539	0.0550992	0.0592345
		Blank corrected OxD roGFP2									Blank corrected OxD roGFP2									Blank corrected OxD roGFP2
time		1000 µM	500 µM	200 µM	100 µM	50µM	20µM				1000 µM	500 µM	200 µM	100 µM	50µM	20µM				1000 µM	500 µM	200 µM	100 µM	50µM	20µM
0		0.00101967	-0.00138219	0.00702166	0.000445817	0.0138962	-0.00164644				1.57276e-05	-0.000425644	0.00473583	0.000628814	-0.000657472	0.000504044				-8.51593e-05	0.00288194	-0.00158095	-0.00204166	0.00274723	0.00486015
12		-0.00157383	-0.00277363	0.00588402	-0.00036058	0.0108053	-0.00560751				0.00270787	0.0026854	0.0043811	0.00115644	0.00229534	-0.000222745				0.00198149	0.000154853	-0.000417538	0.00225017	-0.00448404	0.00451846
24		0.00307135	-0.000252789	0.00503459	-0.000423917	0.00871591	-0.00332468				0.000235406	-0.00278133	0.000237222	-9.39194e-05	0.00151234	-0.00148342				0.00504233	0.00036444	0.00171652	-0.000876729	0.00503933	0.00809195
36		-0.0037395	-0.00118528	0.00324843	-0.00146392	0.00585057	-0.00233031				-0.00131527	-0.00542467	0.000356576	0.000937007	-0.00265932	0.00123879				-0.00284568	-0.00148926	-0.00206719	2.36469e-06	-0.00439556	0.00218078
48		-0.00263307	0.00117695	0.00741069	0.00188164	0.00873771	-0.00265206				0.00502212	0.00199392	0.00591506	0.00180282	0.00526056	0.00363703				0.00346436	0.00114435	0.00375236	0.0027076	0.00109333	0.00914427
100		0.000179102	0.0036255	0.00510294	0.00456049	0.0129552	0.00507698				0.00821756	0.0011443	0.000510476	0.00232822	0.00229614	0.000633796				0.00288875	0.00283696	0.00252667	0.00195643	0.000694005	0.00519745
112		0.000387362	-0.00181033	0.00346844	0.00220573	0.00722826	-0.00358178				0.00911075	-0.000237276	-0.000101012	0.000216043	-0.000244661	0.00222461				0.00395416	0.00567804	0.000679184	0.000768933	0.000384469	0.00528216
124		0.00667631	-0.00135657	0.00297679	0.000608512	0.00676825	-0.00140189				0.0219807	0.0066369	0.00679789	0.00484145	0.00415103	0.00181343				0.00557597	0.00425049	0.00153113	0.0034778	0.000879558	0.00756418
136		0.00873097	0.00837002	0.00668516	0.00479147	0.0116532	-0.00185889				0.0157274	0.00455695	0.00373369	0.0039182	0.00364874	-0.00188681				0.0112331	0.00520825	0.00385296	0.000278419	0.0014255	0.00600928
148		0.0101511	0.00397432	0.0100512	0.0064136	0.0105832	-0.00356812				0.0208341	0.00702311	0.00976402	0.00505693	0.000820278	0.00228224				0.0205675	0.00871003	0.0044358	0.00579646	0.00160772	0.00764662
160		0.0158568	0.0075279	0.00902885	0.00625756	0.0113725	0.00197409				0.0254434	0.00872561	0.00874604	0.00596791	0.00251246	0.00254155				0.0251751	0.00914569	0.00740562	0.00351276	0.00282734	0.00611977
		Integration of roGFP2 response									Integration of roGFP2 response									Integration of roGFP2 response
time		1000 µM	500 µM	200 µM	100 µM	50µM	20µM				1000 µM	500 µM	200 µM	100 µM	50µM	20µM				1000 µM	500 µM	200 µM	100 µM	50µM	20µM
0		-0.00332495	-0.0249349	0.0774341	0.000511424	0.14821	-0.0435237				0.0163416	0.0135585	0.0547016	0.0107116	0.0098272	0.00168779				0.011378	0.0182208	-0.0119909	0.00125106	-0.0104209	0.0562716
12		0.00898509	-0.0181585	0.0655117	-0.00470698	0.117127	-0.0535931				0.0176597	-0.000575578	0.0277099	0.00637515	0.0228461	-0.010237				0.0421429	0.00311576	0.00779386	0.00824064	0.00333174	0.0756624
24		-0.00400894	-0.00862842	0.0496981	-0.011327	0.0873988	-0.03393				-0.00647921	-0.049236	0.00356279	0.00505853	-0.00688188	-0.0014678				0.0131799	-0.0067489	-0.00210402	-0.00524619	0.00386264	0.0616364
36		-0.0382354	-4.99948e-05	0.0639547	0.00250636	0.0875297	-0.0298942				0.0222411	-0.0205845	0.0376298	0.016439	0.0156074	0.0292549				0.00371207	-0.00206944	0.010111	0.0162598	-0.0198134	0.0679503
48		-0.0147238	0.0288147	0.0750818	0.0386528	0.130157	0.0145495				0.0794381	0.0188293	0.0385532	0.0247863	0.0453402	0.0256249				0.0381186	0.0238878	0.0376742	0.0279842	0.010724	0.0860503
100		0.00339878	0.010891	0.0514283	0.0405973	0.121101	0.00897117				0.10397	0.00544211	0.00245678	0.0152656	0.0123089	0.0171504				0.0410575	0.05109	0.0192352	0.0163522	0.00647084	0.0628776
112		0.042382	-0.0190014	0.0386714	0.0168855	0.0839791	-0.029902				0.186549	0.0383978	0.0401813	0.0303449	0.0234382	0.0242282				0.0571808	0.0595712	0.0132619	0.0254804	0.00758416	0.0770781
124		0.0924437	0.0420807	0.0579717	0.0323999	0.110528	-0.0195647				0.226248	0.0671631	0.0631895	0.0525579	0.0467986	-0.000440322				0.100854	0.0567524	0.0323045	0.0225373	0.0138303	0.0814408
136		0.113292	0.074066	0.100418	0.0672304	0.133418	-0.032562				0.219369	0.0694804	0.0809862	0.0538508	0.0268141	0.00237257				0.190803	0.0835096	0.0497326	0.0364493	0.0181993	0.0819354
148		0.156047	0.0690133	0.11448	0.076027	0.131735	-0.00956417				0.277665	0.0944923	0.11106	0.066149	0.0199964	0.0289427				0.274456	0.107134	0.0710486	0.0558553	0.0266104	0.0825983
		AUC									AUC									AUC
		1000 µM	500 µM	200 µM	100 µM	50µM	20µM				1000 µM	500 µM	200 µM	100 µM	50µM	20µM				1000 µM	500 µM	200 µM	100 µM	50µM	20µM
		0.407564	0.17705	0.36297	0.23314	0.580762	-0.0826217				1.0138	0.274976	0.297874	0.218168	0.129356	0.0722536				0.664352	0.358058	0.185583	0.156674	0.072695	0.38593
		Average AUC									standard deviation AUC
		1000 µM	500 µM	200 µM	100 µM	50 µM	20 µM				1000 µM	500 µM	200 µM	100 µM	50 µM	20 µM
		0.695239	0.270028	0.282142	0.202661	0.260938	0.125187				0.248457	0.073979	0.0732673	0.0330868	0.22733	0.194913

## Sheet: (7a,b) roGFP2 (-DTT)
	1. Experiment									2. Experiment									3. Experiment
	OxD roGFP2									OxD roGFP2									OxD roGFP2										Average									standard deviation
time	0 µM	1000 µM	500 µM	200 µM	100 µM	50µM	20µM			0 µM	1000 µM	500 µM	200 µM	100 µM	50µM	20µM			0 µM	1000 µM	500 µM	200 µM	100 µM	50µM	20µM			time	0 µM	1000 µM	500 µM	200 µM	100 µM	50µM	20µM			0 µM	1000 µM	500 µM	200 µM	100 µM	50µM	20µM
0	0.733574	0.73213	0.735172	0.733426	0.734107	0.736026	0.732601			0.676223	0.677083	0.67587	0.67272	0.679779	0.67307	0.676484			0.701789	0.701248	0.700383	0.699302	0.699768	0.703201	0.702933			0	0.703862	0.703487	0.703808	0.701816	0.704551	0.704099	0.704006			0.0234591	0.0225286	0.0243308	0.0248465	0.022436	0.0257094	0.0229221
12	0.732539	0.731697	0.731383	0.735168	0.731231	0.737418	0.734333			0.671404	0.675011	0.673448	0.676639	0.676898	0.67072	0.677755			0.702008	0.698882	0.702576	0.702751	0.696716	0.698921	0.699635			12	0.701984	0.701863	0.702469	0.704853	0.701615	0.702353	0.703907			0.0249581	0.0232378	0.0236521	0.0239406	0.0224502	0.0273372	0.0232946
24	0.732706	0.728522	0.731877	0.730886	0.733997	0.732439	0.731327			0.67117	0.675694	0.672114	0.667555	0.676831	0.668302	0.671405			0.698153	0.695894	0.698081	0.694197	0.695308	0.694924	0.694828			24	0.700676	0.700037	0.700691	0.697546	0.702045	0.698555	0.699187			0.0251853	0.0217647	0.0244681	0.0259633	0.0238195	0.0263092	0.0246562
36	0.73057	0.732682	0.728781	0.729058	0.733393	0.731157	0.728943			0.668703	0.668792	0.669473	0.669242	0.671846	0.666877	0.671945			0.693111	0.697011	0.694342	0.693673	0.696827	0.698187	0.693418			36	0.697462	0.699495	0.697532	0.697324	0.700688	0.698741	0.698102			0.0254437	0.0261419	0.0243169	0.0245561	0.0252745	0.0262453	0.023504
48	0.731115	0.730602	0.731336	0.731848	0.730699	0.726863	0.731608			0.669554	0.66812	0.666218	0.669503	0.669398	0.666722	0.667112			0.691987	0.691479	0.692445	0.692787	0.689963	0.695855	0.693449			48	0.697552	0.696734	0.696666	0.698046	0.696687	0.69648	0.69739			0.0254386	0.0257774	0.0267516	0.0257228	0.025474	0.0245566	0.0264775
100	0.737733	0.738077	0.736881	0.734006	0.732585	0.734513	0.734404			0.672711	0.670549	0.671805	0.670996	0.677521	0.671217	0.671974			0.69263	0.698566	0.694761	0.69753	0.692211	0.695819	0.690723			100	0.701024	0.702397	0.701149	0.700844	0.700772	0.700516	0.699034			0.0272008	0.0277011	0.0269484	0.0258305	0.0232808	0.0260531	0.0261558
112	0.73175	0.735838	0.734264	0.732394	0.73027	0.732531	0.731584			0.666865	0.669704	0.669513	0.67194	0.672601	0.666406	0.670229			0.693543	0.704277	0.694075	0.697795	0.692845	0.688645	0.691553			112	0.697386	0.703273	0.699284	0.70071	0.698572	0.69586	0.697789			0.0266282	0.0270083	0.02669	0.024766	0.0238892	0.0274732	0.0254331
124	0.730079	0.741714	0.733915	0.731237	0.733134	0.72919	0.731169			0.664322	0.673543	0.67213	0.668758	0.671081	0.664536	0.671474			0.690347	0.702193	0.695433	0.697609	0.692126	0.691587	0.69181			124	0.694916	0.705816	0.700492	0.699201	0.69878	0.695104	0.698151			0.0270388	0.0279484	0.0254761	0.0255321	0.0257666	0.026512	0.0247795
136	0.732581	0.742711	0.738235	0.732729	0.732655	0.732073	0.729954			0.662385	0.680405	0.667288	0.672862	0.669999	0.662514	0.665973			0.685233	0.706263	0.698436	0.699411	0.692243	0.688801	0.689052			136	0.6934	0.709793	0.70132	0.701667	0.698299	0.694463	0.694993			0.0292335	0.0255583	0.0290355	0.0244927	0.025935	0.0286779	0.026456
148	0.729214	0.748654	0.73991	0.734486	0.733783	0.731179	0.729977			0.665366	0.684374	0.671025	0.670787	0.671622	0.664732	0.670903			0.683803	0.709237	0.699195	0.700357	0.691441	0.690535	0.687437			148	0.692794	0.714088	0.703377	0.701877	0.698948	0.695482	0.696106			0.02683	0.0264653	0.0282775	0.026027	0.0259264	0.0273514	0.0248838
160	0.732672	0.752696	0.740031	0.734366	0.730559	0.729918	0.732067			0.665326	0.693421	0.671691	0.669536	0.66798	0.661085	0.667006			0.682312	0.711094	0.699705	0.700791	0.691087	0.685103	0.68656			160	0.693436	0.71907	0.703809	0.701564	0.696542	0.692035	0.695211			0.028597	0.0248472	0.0280505	0.0264726	0.0258375	0.0285254	0.0272566
172	0.727955	0.756525	0.738679	0.733394	0.734601	0.731078	0.732519			0.659387	0.699019	0.67114	0.669987	0.66495	0.665639	0.664508			0.687153	0.710933	0.701548	0.698504	0.69056	0.683747	0.686747			172	0.691498	0.722159	0.703789	0.700628	0.696704	0.693488	0.694591			0.0281609	0.0247827	0.0276182	0.0259295	0.0287651	0.0275889	0.0283141
184	0.728791	0.758907	0.745539	0.733175	0.730316	0.728163	0.730477			0.663031	0.697604	0.671628	0.666102	0.666881	0.658345	0.664272			0.682805	0.715952	0.703121	0.699001	0.688242	0.685901	0.689854			184	0.691542	0.724155	0.706763	0.699426	0.695147	0.690803	0.694867			0.027548	0.0256903	0.0302837	0.027384	0.0263532	0.0287131	0.0272597
196	0.726994	0.762306	0.74723	0.735294	0.730513	0.730405	0.730199			0.657781	0.701275	0.669535	0.66557	0.66338	0.661835	0.66075			0.68149	0.717835	0.703981	0.702727	0.68764	0.685266	0.687657			196	0.688755	0.727139	0.706915	0.701197	0.693844	0.692502	0.692869			0.0287192	0.0257696	0.0317866	0.0284851	0.0277556	0.0284576	0.028591
208	0.730457	0.765238	0.744346	0.733336	0.73277	0.729672	0.728444			0.65798	0.708451	0.669627	0.667367	0.665531	0.659056	0.660254			0.681812	0.721041	0.703868	0.701246	0.687107	0.683553	0.686766			208	0.690083	0.731577	0.705947	0.70065	0.695136	0.69076	0.691822			0.0301611	0.0243508	0.0305393	0.0269351	0.0280309	0.0292758	0.028067
220	0.728433	0.769577	0.74688	0.735311	0.731586	0.731289	0.731621			0.658641	0.708957	0.669601	0.666909	0.665014	0.661183	0.660469			0.680661	0.722503	0.70609	0.701348	0.686592	0.681647	0.681926			220	0.689245	0.733679	0.707524	0.701189	0.694397	0.691373	0.691339			0.0291319	0.025979	0.0315654	0.0279254	0.0277328	0.0294354	0.0298005
232	0.727876	0.774086	0.749255	0.733953	0.732329	0.727897	0.724195			0.65635	0.714754	0.673055	0.66814	0.662307	0.660009	0.660641			0.681772	0.72514	0.71184	0.702265	0.687149	0.685844	0.684163			232	0.688666	0.737994	0.711383	0.701453	0.693929	0.69125	0.689666			0.0296046	0.0258713	0.0311102	0.0268743	0.0289854	0.0279774	0.0262359
244	0.728404	0.772809	0.746303	0.732318	0.734996	0.727797	0.725111			0.655981	0.713849	0.665965	0.664744	0.665209	0.65799	0.664014			0.678	0.725443	0.707967	0.698738	0.686465	0.68443	0.682995			244	0.687462	0.737367	0.706745	0.6986	0.695557	0.690072	0.690707			0.0303142	0.0255043	0.032809	0.027587	0.0292069	0.0287762	0.0255318
		Blank corrected OxD roGFP2									Blank corrected OxD roGFP2									Blank corrected OxD roGFP2
time		1000 µM	500 µM	200 µM	100 µM	50µM	20µM				1000 µM	500 µM	200 µM	100 µM	50µM	20µM				1000 µM	500 µM	200 µM	100 µM	50µM	20µM
0		-0.00144321	0.00159819	-0.000147949	0.000533695	0.00245236	-0.000972729				0.00086005	-0.000353445	-0.00350265	0.00355564	-0.00315293	0.00026115				-0.000541416	-0.00140604	-0.00248727	-0.00202166	0.00141178	0.00114418
12		-0.000842174	-0.00115567	0.00262939	-0.00130802	0.00487936	0.00179376				0.00360643	0.00204351	0.00523491	0.00549347	-0.000683928	0.00635045				-0.00312605	0.00056872	0.0007433	-0.00529148	-0.00308631	-0.00237287
24		-0.00418476	-0.000829097	-0.00182002	0.001291	-0.000267628	-0.00137945				0.00452401	0.000943478	-0.00361551	0.00566035	-0.00286794	0.000235203				-0.00225855	-7.16989e-05	-0.00395579	-0.00284472	-0.00322818	-0.00332449
36		0.00211132	-0.00178972	-0.00151216	0.00282268	0.000587201	-0.00162708				8.8502e-05	0.00077005	0.000538181	0.00314247	-0.00182624	0.00324143				0.0038995	0.0012307	0.000561497	0.00371542	0.00507584	0.000307198
48		-0.000512884	0.000221103	0.000733174	-0.00041593	-0.00425187	0.000492812				-0.00143337	-0.00333579	-5.09526e-05	-0.000156133	-0.00283165	-0.00244175				-0.000508389	0.000457688	0.000799462	-0.00202447	0.00386761	0.00146205
100		0.000344109	-0.000852233	-0.00372661	-0.00514765	-0.00322009	-0.00332855				-0.00216192	-0.000906024	-0.00171495	0.00481027	-0.0014939	-0.000736596				0.00593564	0.00213127	0.00489961	-0.000419453	0.00318847	-0.00190718
112		0.00408747	0.00251393	0.000643765	-0.0014799	0.000780445	-0.000166183				0.00283873	0.0026476	0.00507507	0.00573542	-0.000459308	0.00336426				0.0107342	0.00053195	0.00425287	-0.000697131	-0.0048975	-0.00198998
124		0.0116351	0.00383627	0.00115889	0.00305559	-0.000888325	0.00109088				0.00922089	0.00780813	0.00443584	0.00675877	0.000214046	0.00715254				0.0118455	0.00508528	0.00726185	0.00177857	0.00123992	0.00146321
136		0.0101297	0.0056536	0.000148096	7.41433e-05	-0.000508224	-0.0026268				0.0180203	0.00490298	0.0104769	0.00761465	0.000129642	0.00358788				0.0210297	0.0132036	0.0141784	0.00701039	0.00356782	0.00381903
148		0.0194397	0.0106963	0.00527159	0.00456852	0.00196483	0.000763205				0.019008	0.00565839	0.00542106	0.00625552	-0.000634049	0.00553691				0.0254335	0.015392	0.0165535	0.00763735	0.00673225	0.00363357
160		0.0200238	0.00735957	0.00169462	-0.00211254	-0.00275366	-0.000604444				0.0280955	0.00636468	0.00421006	0.00265387	-0.00424093	0.00167987				0.0287823	0.0173932	0.0184793	0.00877576	0.00279113	0.00424821
		Integration of roGFP2 response									Integration of roGFP2 response									Integration of roGFP2 response
time		1000 µM	500 µM	200 µM	100 µM	50µM	20µM				1000 µM	500 µM	200 µM	100 µM	50µM	20µM				1000 µM	500 µM	200 µM	100 µM	50µM	20µM
0		-0.0137123	0.00265513	0.0148887	-0.00464593	0.0439903	0.00492621				0.0267989	0.0101404	0.0103936	0.0542947	-0.0230211	0.0396696				-0.0220048	-0.00502391	-0.0104638	-0.0438789	-0.0100472	-0.00737214
12		-0.0301616	-0.0119086	0.00485622	-0.000102097	0.0276704	0.00248586				0.0487827	0.0179219	0.0097164	0.066923	-0.0213112	0.0395139				-0.0323076	0.00298213	-0.0192749	-0.0488172	-0.0378869	-0.0341841
24		-0.0124406	-0.0157129	-0.0199931	0.0246821	0.00191744	-0.0180392				0.0276751	0.0102812	-0.018464	0.052817	-0.0281651	0.0208598				0.00984567	0.00695398	-0.0203657	0.00522421	0.011086	-0.0181037
36		0.00959059	-0.0094117	-0.00467393	0.0144405	-0.021988	-0.00680558				-0.00806922	-0.0153944	0.00292337	0.017918	-0.0279474	0.0047981				0.0203467	0.0101303	0.00816576	0.0101457	0.0536607	0.0106155
48		-0.00101265	-0.00378678	-0.0179606	-0.0333815	-0.0448318	-0.0170144				-0.0215718	-0.0254509	-0.0105954	0.0279248	-0.0259533	-0.01907				0.0325635	0.0155338	0.0341945	-0.0146635	0.0423365	-0.00267076
100		0.0265895	0.0099702	-0.0184971	-0.0397653	-0.0146379	-0.0209684				0.00406085	0.0104495	0.0201607	0.0632741	-0.0117193	0.015766				0.100019	0.0159793	0.0549149	-0.00669951	-0.0102542	-0.0233829
112		0.0943354	0.0381012	0.0108159	0.00945413	-0.000647279	0.00554818				0.0723577	0.0627344	0.0570655	0.0749651	-0.00147157	0.0631008				0.135479	0.0337034	0.0690883	0.00648865	-0.0219455	-0.00316059
124		0.130589	0.0569392	0.00784192	0.0187784	-0.00837929	-0.00921555				0.163447	0.0762667	0.0894766	0.0862405	0.00206213	0.0644425				0.197251	0.109733	0.128641	0.0527338	0.0288464	0.0316935
136		0.177416	0.0980994	0.0325181	0.027856	0.00873962	-0.0111816				0.22217	0.0633683	0.0953879	0.083221	-0.00302644	0.0547487				0.278779	0.171574	0.184391	0.0878865	0.0618004	0.0447156
148		0.236781	0.108335	0.0417973	0.0147359	-0.00473299	0.000952568				0.28262	0.0721385	0.0577867	0.0534563	-0.0292499	0.0433007				0.325294	0.196711	0.210197	0.0984787	0.0571403	0.0472907
		AUC									AUC									AUC
		1000 µM	500 µM	200 µM	100 µM	50µM	20µM				1000 µM	500 µM	200 µM	100 µM	50µM	20µM				1000 µM	500 µM	200 µM	100 µM	50µM	20µM
		0.66571	0.311445	0.0744762	0.0310591	-0.0196578	-0.0348648				0.744656	0.284957	0.319877	0.361157	-0.043405	0.241359				1.03682	0.527701	0.647232	0.238888	0.115587	0.0971562
		Average AUC									standard deviation AUC
		1000 µM	500 µM	200 µM	100 µM	50 µM	20 µM				1000 µM	500 µM	200 µM	100 µM	50 µM	20 µM
		0.81573	0.374701	0.347195	0.210368	0.0175082	0.101217				0.159624	0.108726	0.234623	0.136263	0.0700268	0.112804

## Sheet: (7c) Grx7 K105E
	1. Experiment									2. Experiment									3. Experiment									4. Experiment
	OxD roGFP2									OxD roGFP2									OxD roGFP2									OxD roGFP2										Average									standard deviation
time	0 µM	1000 µM	500 µM	200 µM	100 µM	50µM	20µM			0 µM	1000 µM	500 µM	200 µM	100 µM	50µM	20µM			0 µM	1000 µM	500 µM	200 µM	100 µM	50µM	20µM			0 µM	1000 µM	500 µM	200 µM	100 µM	50µM	20µM			time	0 µM	1000 µM	500 µM	200 µM	100 µM	50 µM	20 µM			0 µM	1000 µM	500 µM
0	0.842826	0.840372	0.835786	0.838953	0.839459	0.841149	0.842155			0.801046	0.803968	0.80322	0.80163	0.801846	0.799076	0.799203			0.808628	0.808384	0.808066	0.803747	0.803129	0.804371	0.805558			0.822372	0.826638	0.822803	0.822788	0.82074	0.822325	0.819858			0	0.818718	0.819841	0.817469	0.81678	0.816293	0.81673	0.816694			0.0158797	0.0145854	0.0128006
12	0.838068	0.836169	0.834666	0.835671	0.837693	0.841415	0.842077			0.797556	0.797132	0.800068	0.798565	0.796102	0.796882	0.800487			0.804893	0.804844	0.80335	0.801134	0.794635	0.797824	0.799326			0.819977	0.823148	0.822525	0.81744	0.822616	0.823592	0.822186			12	0.815124	0.815323	0.815152	0.813202	0.812761	0.814928	0.816019			0.0155182	0.0153015	0.0141595
24	0.83631	0.834773	0.8321	0.830342	0.835106	0.832775	0.835303			0.799583	0.79765	0.797746	0.804335	0.79977	0.794153	0.797151			0.801149	0.802624	0.799196	0.800096	0.797064	0.799185	0.801092			0.822233	0.818654	0.820359	0.817755	0.821877	0.819123	0.821391			24	0.814819	0.813425	0.81235	0.813132	0.813454	0.811309	0.813734			0.0152957	0.0145654	0.0144955
36	0.832484	0.834336	0.834021	0.831622	0.833392	0.836381	0.835611			0.79654	0.795117	0.794255	0.797199	0.791662	0.793527	0.791661			0.795978	0.798014	0.798621	0.796227	0.794917	0.797391	0.796627			0.816953	0.816503	0.812978	0.816344	0.815723	0.814517	0.813707			36	0.810489	0.810993	0.809968	0.810348	0.808924	0.810454	0.809402			0.0152535	0.0157777	0.0155181
48	0.83318	0.831713	0.832388	0.832899	0.830784	0.831748	0.832744			0.794529	0.791329	0.79257	0.793617	0.788969	0.794196	0.794801			0.797203	0.800505	0.797616	0.794617	0.792446	0.795065	0.798693			0.814102	0.816419	0.815698	0.811932	0.81514	0.811682	0.815136			48	0.809753	0.809992	0.809568	0.808266	0.806835	0.808173	0.810344			0.0154679	0.0154226	0.0157328
100	0.831598	0.838925	0.827315	0.827894	0.831016	0.834506	0.832958			0.789999	0.796156	0.793008	0.793241	0.793006	0.792582	0.791378			0.794839	0.801902	0.792473	0.797338	0.794871	0.791693	0.796977			0.812833	0.815117	0.814809	0.8146	0.81234	0.813086	0.812961			100	0.807317	0.813025	0.806901	0.808269	0.807808	0.807967	0.808569			0.0163982	0.0164579	0.0148362
112	0.829846	0.845103	0.827745	0.829359	0.827062	0.828186	0.832303			0.788722	0.800427	0.786469	0.791483	0.788756	0.787277	0.788098			0.790506	0.804798	0.794833	0.79262	0.794676	0.790046	0.795273			0.808162	0.81429	0.813207	0.811422	0.806917	0.810202	0.811275			112	0.804309	0.816155	0.805563	0.806221	0.804353	0.803928	0.806737			0.0165865	0.0174485	0.0160482
124	0.825249	0.846677	0.832133	0.830095	0.827137	0.827387	0.827827			0.784779	0.810069	0.791232	0.789059	0.784974	0.784453	0.783152			0.790607	0.823021	0.801035	0.79331	0.791638	0.791897	0.789574			0.803391	0.813132	0.805751	0.802538	0.804588	0.809965	0.802802			124	0.801006	0.823225	0.807538	0.80375	0.802084	0.803426	0.800839			0.0155313	0.0143611	0.015135
136	0.824364	0.856433	0.827542	0.8292	0.825161	0.821968	0.82374			0.779546	0.828555	0.795051	0.789589	0.784633	0.781704	0.786468			0.783602	0.836384	0.814408	0.797257	0.79203	0.789775	0.789433			0.808373	0.832248	0.81477	0.807437	0.806944	0.806355	0.806036			136	0.798971	0.838405	0.812943	0.805871	0.802192	0.79995	0.801419			0.0183492	0.0107709	0.0116053
148	0.825361	0.865995	0.831253	0.82919	0.830201	0.825289	0.82754			0.777245	0.84528	0.801456	0.794578	0.786965	0.77733	0.779837			0.780489	0.852717	0.828243	0.798442	0.792181	0.785876	0.783357			0.801031	0.846234	0.816699	0.805155	0.801897	0.81018	0.802032			148	0.796031	0.852557	0.819413	0.806841	0.802811	0.799669	0.798192			0.0192336	0.00826968	0.0117045
160	0.822143	0.876271	0.83619	0.836705	0.829176	0.828928	0.823102			0.7796	0.863609	0.809758	0.792747	0.782067	0.780766	0.776477			0.782252	0.87651	0.840793	0.796693	0.791206	0.78707	0.784483			0.801058	0.859773	0.832288	0.803688	0.805841	0.807878	0.798882			160	0.796263	0.869041	0.829757	0.807458	0.802072	0.80116	0.795736			0.0170787	0.0074745	0.0119326
172	0.820172	0.88298	0.842328	0.836046	0.829299	0.826606	0.822943			0.773697	0.883041	0.8224	0.798938	0.786852	0.778204	0.776712			0.777674	0.891729	0.858035	0.795404	0.794684	0.782131	0.787228			0.797239	0.874772	0.841805	0.798886	0.802273	0.801183	0.797489			172	0.792196	0.88313	0.841142	0.807319	0.803277	0.797031	0.796093			0.0184471	0.00599642	0.0126342
184	0.823445	0.892933	0.842015	0.837845	0.834021	0.8218	0.822568			0.77263	0.892583	0.830655	0.804792	0.783458	0.777151	0.773068			0.783895	0.908148	0.875377	0.797426	0.796029	0.782014	0.785955			0.795356	0.888099	0.856981	0.797676	0.802028	0.804113	0.796021			184	0.793831	0.895441	0.851257	0.809435	0.803884	0.796269	0.794403			0.0188911	0.00758011	0.0167658
196	0.821163	0.896563	0.850062	0.836775	0.833174	0.821924	0.819897			0.771479	0.914792	0.841458	0.811666	0.785271	0.77308	0.772521			0.778967	0.922689	0.891243	0.794093	0.79801	0.778364	0.784737			0.7967	0.908911	0.871277	0.797844	0.808276	0.802227	0.79868			196	0.792077	0.910739	0.86351	0.810095	0.806183	0.793899	0.793959			0.019128	0.00953339	0.0193428
208	0.817763	0.907514	0.851097	0.840268	0.83273	0.822504	0.822923			0.772411	0.924677	0.853035	0.817845	0.790007	0.77458	0.772809			0.774813	0.933511	0.898053	0.793497	0.797476	0.776672	0.780483			0.791011	0.918858	0.882589	0.795049	0.804516	0.798621	0.793509			208	0.788999	0.92114	0.871193	0.811665	0.806182	0.793094	0.792431			0.0180819	0.00943941	0.0199053
220	0.815957	0.912386	0.857529	0.838482	0.829566	0.820823	0.816792			0.770697	0.936598	0.861843	0.822378	0.793548	0.770365	0.77064			0.775913	0.945358	0.916312	0.798384	0.802792	0.784425	0.780829			0.788253	0.930319	0.890622	0.796805	0.800776	0.80085	0.791411			220	0.787705	0.931165	0.881577	0.814012	0.80667	0.794116	0.789918			0.0175129	0.0120861	0.0237491
232	0.812541	0.922013	0.858765	0.842269	0.832414	0.821062	0.820102			0.769072	0.943153	0.86835	0.824426	0.787586	0.76956	0.769929			0.771556	0.954626	0.920654	0.793899	0.801858	0.777053	0.778677			0.792231	0.945863	0.903697	0.793936	0.804978	0.804774	0.794553			232	0.78635	0.941414	0.887866	0.813633	0.806709	0.793112	0.790815			0.0175924	0.0119768	0.0252654
244	0.812408	0.924689	0.86266	0.844706	0.834779	0.819898	0.817102			0.765279	0.949801	0.879121	0.831525	0.790123	0.774564	0.769041			0.77033	0.959466	0.933742	0.794509	0.800183	0.775562	0.774602			0.784437	0.94956	0.907805	0.793158	0.798141	0.797931	0.785747			244	0.783113	0.945879	0.895832	0.815975	0.805807	0.791989	0.786623			0.0183127	0.0128699	0.0272035
		Blank corrected OxD roGFP2									Blank corrected OxD roGFP2									Blank corrected OxD roGFP2									Blank corrected OxD roGFP2
time		1000 µM	500 µM	200 µM	100 µM	50µM	20µM				1000 µM	500 µM	200 µM	100 µM	50µM	20µM				1000 µM	500 µM	200 µM	100 µM	50µM	20µM				1000 µM	500 µM	200 µM	100 µM	50µM	20µM
0		-0.00245394	-0.00703965	-0.00387245	-0.00336661	-0.00167689	-0.000670468				0.00292197	0.00217432	0.000584616	0.000800271	-0.00196994	-0.00184305				-0.000243191	-0.000561852	-0.00488046	-0.00549849	-0.00425643	-0.00306921				0.0180106	0.0141752	0.0141608	0.0121121	0.0136975	0.0112305
12		-0.00189826	-0.00340154	-0.00239687	-0.000374958	0.0033478	0.00400947				-0.000424649	0.00251176	0.0010085	-0.00145384	-0.000674063	0.0029305				-4.94744e-05	-0.00154298	-0.00375964	-0.0102583	-0.00706963	-0.00556775				0.0182549	0.0176317	0.0125465	0.0177225	0.0186991	0.0172929
24		-0.00153652	-0.00420979	-0.0059674	-0.00120386	-0.00353495	-0.00100688				-0.00193317	-0.00183629	0.00475199	0.000187704	-0.00543013	-0.00243172				0.00147525	-0.00195261	-0.00105278	-0.00408468	-0.0019637	-5.6624e-05				0.0175053	0.0192104	0.0166064	0.0207279	0.0179744	0.0202423
36		0.00185222	0.00153689	-0.000862095	0.000908774	0.00389768	0.00312743				-0.00142294	-0.00228571	0.0006591	-0.00487812	-0.00301354	-0.00487925				0.00203598	0.00264332	0.000248784	-0.0010613	0.00141307	0.000649143				0.0205255	0.0169997	0.020366	0.0197455	0.0185387	0.0177296
48		-0.0014668	-0.000792588	-0.000280816	-0.002396	-0.00143182	-0.000435923				-0.00319999	-0.00195886	-0.000912389	-0.00556025	-0.000332844	0.000272011				0.00330295	0.000413287	-0.00258539	-0.00475639	-0.00213751	0.00149068				0.0192169	0.0184958	0.0147292	0.0179378	0.0144795	0.017933
100		0.00732713	-0.00428231	-0.00370308	-0.0005813	0.00290849	0.00136077				0.00615796	0.00300978	0.0032428	0.00300798	0.00258398	0.00137959				0.00706296	-0.00236544	0.00249977	3.20107e-05	-0.00314539	0.00213833				0.0202783	0.0199706	0.0197613	0.0175012	0.0182477	0.0181227
112		0.0152572	-0.00210074	-0.000486948	-0.00278412	-0.00165997	0.00245702				0.011705	-0.00225262	0.00276165	3.45194e-05	-0.00144449	-0.00062406				0.0142923	0.00432678	0.00211406	0.00416992	-0.000459583	0.00476735				0.0237844	0.022701	0.0209159	0.0164107	0.0196959	0.0207692
124		0.0214273	0.00688349	0.00484531	0.00188797	0.0021382	0.0025782				0.0252904	0.00645303	0.00428063	0.000195771	-0.000325803	-0.00162662				0.0324136	0.0104278	0.00270281	0.00103094	0.00129027	-0.00103302				0.0225252	0.0151443	0.0119305	0.0139807	0.0193576	0.0121947
136		0.0320691	0.00317785	0.00483515	0.000796591	-0.00239644	-0.000624817				0.0490092	0.0155056	0.0100429	0.00508679	0.0021582	0.00692251				0.052782	0.0308063	0.0136552	0.00842812	0.00617347	0.00583164				0.0486461	0.0311682	0.0238358	0.0233421	0.0227533	0.0224345
148		0.0406343	0.0058923	0.00382905	0.00484019	-7.20788e-05	0.0021794				0.068035	0.0242112	0.017333	0.00971967	8.47599e-05	0.00259222				0.0722288	0.0477548	0.0179538	0.0116926	0.00538698	0.00286877				0.0657452	0.0362105	0.0246659	0.0214083	0.0296914	0.0215433
160		0.054128	0.0140475	0.0145619	0.00703268	0.00678462	0.000958531				0.0840089	0.0301584	0.0131477	0.00246753	0.00116625	-0.00312294				0.0942583	0.0585411	0.0144412	0.00895369	0.00481782	0.00223043				0.0775209	0.0500358	0.0214359	0.0235888	0.0256262	0.0166301
		Integration of roGFP2 response									Integration of roGFP2 response									Integration of roGFP2 response									Integration of roGFP2 response
time		1000 µM	500 µM	200 µM	100 µM	50µM	20µM				1000 µM	500 µM	200 µM	100 µM	50µM	20µM				1000 µM	500 µM	200 µM	100 µM	50µM	20µM				1000 µM	500 µM	200 µM	100 µM	50µM	20µM
0		-0.0261132	-0.0626471	-0.0376159	-0.0224494	0.0100254	0.020034				0.0149839	0.0281165	0.0095587	-0.00392142	-0.015864	0.00652471				-0.00175599	-0.012629	-0.0518406	-0.094541	-0.0679563	-0.0518218				0.217593	0.190841	0.160244	0.179007	0.19438	0.171141
12		-0.0206087	-0.045668	-0.0501856	-0.0094729	-0.00112294	0.0180156				-0.0141469	0.00405285	0.0345629	-0.00759683	-0.0366252	0.00299271				0.00855467	-0.0209736	-0.0288745	-0.0860581	-0.0542	-0.0337463				0.214561	0.221052	0.174918	0.230702	0.220041	0.225211
24		0.00189425	-0.0160374	-0.040977	-0.00177051	0.00217637	0.0127233				-0.0201366	-0.024732	0.0324665	-0.0281425	-0.050662	-0.0438658				0.0210674	0.00414423	-0.00482395	-0.0308759	-0.00330378	0.00355511				0.228184	0.21726	0.221835	0.242841	0.219079	0.227831
36		0.00231255	0.00446581	-0.00685746	-0.00892334	0.0147951	0.016149				-0.0277376	-0.0254674	-0.00151973	-0.0626302	-0.0200783	-0.0276434				0.0320336	0.0183396	-0.0140197	-0.0349061	-0.00434664	0.0128389				0.238454	0.212973	0.210571	0.2261	0.198109	0.213976
48		0.035162	-0.0304494	-0.0239034	-0.0178638	0.00885999	0.00554906				0.0177478	0.00630551	0.0139824	-0.0153136	0.0135068	0.00990962				0.0621955	-0.0117129	-0.000513745	-0.0283463	-0.0316974	0.021774				0.236972	0.230798	0.206943	0.212634	0.196363	0.216334
100		0.135506	-0.0382983	-0.0251402	-0.0201925	0.00749111	0.0229067				0.107178	0.00454292	0.0360267	0.018255	0.00683696	0.00453319				0.128132	0.0117681	0.027683	0.0252116	-0.0216298	0.0414341				0.264376	0.256029	0.244063	0.203472	0.227661	0.233351
112		0.220107	0.0286965	0.0261502	-0.0053769	0.00286941	0.0302113				0.221972	0.0252025	0.0422537	0.00138174	-0.0106218	-0.0135041				0.280236	0.0885275	0.0289012	0.0312052	0.00498411	0.022406				0.277857	0.227072	0.197078	0.182349	0.23432	0.197783
124		0.320979	0.0603681	0.0580828	0.0161074	-0.0015494	0.0117203				0.445797	0.131752	0.0859412	0.0316953	0.0109944	0.0317754				0.511174	0.247405	0.0981481	0.0567543	0.0447824	0.0287918				0.427028	0.277875	0.214598	0.223937	0.252665	0.207775
136		0.43622	0.0544209	0.0519852	0.0338207	-0.0148111	0.00932747				0.702265	0.238301	0.164255	0.0888388	0.0134577	0.0570884				0.750065	0.471367	0.189654	0.120724	0.0693627	0.0522025				0.686348	0.404272	0.29101	0.268503	0.314668	0.263867
148		0.568574	0.119639	0.110346	0.0712372	0.0402753	0.0188276				0.912263	0.326218	0.182884	0.0731232	0.00750604	-0.00318435				0.998922	0.637775	0.19437	0.123878	0.0612288	0.0305952				0.859596	0.517478	0.276611	0.269983	0.331906	0.229041
		AUC									AUC									AUC									AUC
		1000 µM	500 µM	200 µM	100 µM	50µM	20µM				1000 µM	500 µM	200 µM	100 µM	50µM	20µM				1000 µM	500 µM	200 µM	100 µM	50µM	20µM				1000 µM	500 µM	200 µM	100 µM	50µM	20µM
		1.68139	0.224826	0.221424	0.0955959	0.0342753	0.0929934				2.38947	0.726016	0.511361	0.213294	0.0281733	0.0767085				2.66853	1.45684	0.538756	0.357773	0.158728	0.17543				2.51521	1.68273	1.22336	1.14824	1.36122	1.13182
		Average AUC									standard deviation AUC
		1000 µM	500 µM	200 µM	100 µM	50 µM	20 µM				1000 µM	500 µM	200 µM	100 µM	50 µM	20 µM
		2.31365	1.0226	0.623725	0.453727	0.3956	0.369237				0.378177	0.580676	0.36785	0.41159	0.559931	0.441864
[truncated: 4 more columns]

## Sheet: (7c) Grx7 K105A
	1. Experiment									2. Experiment									3. Experiment
	OxD roGFP2									OxD roGFP2									OxD roGFP2										Average									standard deviation
time	0 µM	1000 µM	500 µM	200 µM	100 µM	50µM	20µM			0 µM	1000 µM	500 µM	200 µM	100 µM	50µM	20µM			0 µM	1000 µM	500 µM	200 µM	100 µM	50µM	20µM			time	0 µM	1000 µM	500 µM	200 µM	100 µM	50µM	20µM			0 µM	1000 µM	500 µM	200 µM	100 µM	50µM	20µM
0	0.776096	0.775839	0.772966	0.754567	0.773016	0.774447	0.780906			0.700344	0.694364	0.694639	0.696815	0.692564	0.688328	0.686652			0.642389	0.640301	0.639528	0.63949	0.637007	0.637343	0.642033			0	0.706276	0.703501	0.702378	0.696958	0.700863	0.700039	0.703197			0.0547465	0.0557092	0.0547499	0.0469801	0.0558344	0.0565819	0.0578889
12	0.772077	0.772428	0.77204	0.750757	0.770592	0.773081	0.774664			0.694067	0.690675	0.692249	0.692232	0.68955	0.685152	0.68588			0.639178	0.637424	0.634036	0.631507	0.632554	0.633951	0.638824			12	0.701774	0.700176	0.699442	0.691499	0.697565	0.697395	0.69979			0.0545285	0.0555232	0.0565689	0.0486863	0.0566381	0.0574557	0.056322
24	0.7693	0.770436	0.76584	0.749974	0.767426	0.771402	0.769939			0.689629	0.690703	0.686697	0.686753	0.683331	0.683503	0.678421			0.638366	0.633015	0.63075	0.631593	0.629466	0.630901	0.631643			24	0.699098	0.698051	0.694429	0.68944	0.693408	0.695268	0.693334			0.0538714	0.0563419	0.0554206	0.0483663	0.0567708	0.0579597	0.0574355
36	0.766306	0.76366	0.767017	0.743806	0.764513	0.76665	0.766249			0.686129	0.68678	0.682774	0.686489	0.681708	0.678764	0.678568			0.63257	0.631193	0.628121	0.626494	0.626555	0.627996	0.631771			36	0.695002	0.693878	0.692638	0.685596	0.690925	0.691137	0.692196			0.0549567	0.0543118	0.0571314	0.0478967	0.0566969	0.0572772	0.0557394
48	0.762165	0.763376	0.760413	0.741941	0.761912	0.763776	0.76588			0.682957	0.679761	0.676179	0.681879	0.679062	0.676788	0.673748			0.628944	0.626526	0.624147	0.622782	0.62071	0.623059	0.626982			48	0.691355	0.689888	0.686913	0.6822	0.687228	0.687874	0.68887			0.0547106	0.0563256	0.0561459	0.0486471	0.0579336	0.0579798	0.0577042
100	0.758807	0.779552	0.769966	0.754383	0.7593	0.76123	0.760607			0.674875	0.689902	0.685357	0.680385	0.675613	0.670737	0.6693			0.625263	0.651287	0.640652	0.624933	0.620544	0.622235	0.626861			100	0.686315	0.706914	0.698658	0.686567	0.685152	0.684734	0.685589			0.0551161	0.0537276	0.0536234	0.0530285	0.0570473	0.0576009	0.0558033
112	0.75303	0.811579	0.782452	0.760553	0.756412	0.757012	0.756652			0.671377	0.71565	0.698904	0.683766	0.674732	0.667794	0.665988			0.623176	0.692016	0.659299	0.631829	0.61991	0.616561	0.620846			112	0.682528	0.739748	0.713552	0.692049	0.683685	0.680456	0.681162			0.053596	0.0517002	0.0513327	0.0528767	0.0560849	0.0580338	0.0564714
124	0.750376	0.854546	0.812517	0.780518	0.75523	0.755249	0.750077			0.666287	0.753761	0.718631	0.700746	0.681772	0.667197	0.664259			0.616113	0.737622	0.680136	0.642738	0.620567	0.616021	0.619012			124	0.677592	0.781976	0.737095	0.708001	0.685856	0.679489	0.677782			0.0553923	0.0517357	0.055599	0.0564819	0.0550516	0.0575	0.0543549
136	0.750353	0.897988	0.848763	0.800952	0.755581	0.752499	0.751803			0.662276	0.790664	0.74363	0.720284	0.683039	0.663519	0.664933			0.614448	0.791549	0.712746	0.65474	0.61844	0.615358	0.617735			136	0.675692	0.826734	0.76838	0.725325	0.685687	0.677125	0.678157			0.0562879	0.0503857	0.0582211	0.0597971	0.0560187	0.0568082	0.0555261
148	0.745328	0.92578	0.87844	0.819205	0.760406	0.753389	0.746678			0.66396	0.835689	0.775135	0.743874	0.697565	0.663296	0.663548			0.61326	0.836469	0.74419	0.667389	0.624723	0.608407	0.617194			148	0.674183	0.865979	0.799255	0.743489	0.694231	0.675031	0.675807			0.0543989	0.0422867	0.0573993	0.0619788	0.0554427	0.0597676	0.0535677
160	0.744343	0.947318	0.907007	0.837226	0.765492	0.751989	0.745954			0.659854	0.873841	0.799638	0.766795	0.701437	0.666963	0.658691			0.610137	0.869616	0.772223	0.678512	0.626473	0.609864	0.612659			160	0.671445	0.896925	0.82629	0.760844	0.697801	0.676272	0.672435			0.0553988	0.035675	0.0581628	0.0649313	0.0568128	0.0583946	0.0552787
172	0.745588	0.962343	0.927115	0.846531	0.767051	0.746117	0.744396			0.654762	0.902999	0.825108	0.788362	0.707049	0.662963	0.657567			0.60827	0.898402	0.795293	0.690887	0.630765	0.606564	0.608408			172	0.66954	0.921248	0.849172	0.77526	0.701622	0.671881	0.670124			0.0570254	0.0291189	0.0564418	0.0642133	0.0557708	0.0573204	0.0562222
184	0.738339	0.968751	0.941284	0.854867	0.772028	0.746295	0.738528			0.653669	0.923647	0.850011	0.806543	0.714832	0.661518	0.656571			0.604224	0.918572	0.818007	0.706019	0.636677	0.606008	0.610284			184	0.665411	0.93699	0.869767	0.789143	0.707846	0.671274	0.668461			0.0553785	0.0225537	0.0522306	0.062	0.0554774	0.0576859	0.0530259
196	0.736184	0.979122	0.950661	0.862995	0.776395	0.742386	0.743467			0.650571	0.942386	0.866599	0.824492	0.720352	0.664421	0.654761			0.602729	0.938264	0.838442	0.717829	0.644261	0.609618	0.609435			196	0.663161	0.953257	0.885234	0.801772	0.71367	0.672142	0.669221			0.0552056	0.0183662	0.0476703	0.061403	0.05415	0.0544767	0.0556655
208	0.735304	0.984638	0.961757	0.868885	0.779409	0.742691	0.735978			0.649088	0.95035	0.882048	0.838147	0.725689	0.664455	0.654907			0.605906	0.945269	0.854214	0.725321	0.645646	0.606886	0.609654			208	0.663433	0.960086	0.89934	0.810784	0.716915	0.671344	0.666847			0.0537917	0.0174846	0.0455752	0.0617207	0.0549597	0.0556556	0.0522581
220	0.733193	0.986754	0.964911	0.873818	0.778681	0.74787	0.737423			0.643339	0.961492	0.897323	0.850181	0.727696	0.66136	0.649829			0.599263	0.954326	0.866926	0.731165	0.645056	0.610927	0.606459			220	0.658598	0.967524	0.90972	0.818388	0.717144	0.673386	0.66457			0.0557312	0.0139088	0.0409515	0.0624262	0.05506	0.0565497	0.0544725
232	0.732257	0.990702	0.971545	0.87394	0.78229	0.741989	0.732088			0.644251	0.967661	0.904148	0.853776	0.732645	0.658222	0.648072			0.597922	0.960777	0.874366	0.735648	0.647469	0.605645	0.604981			232	0.658143	0.973046	0.916687	0.821122	0.720801	0.668619	0.661714			0.0557149	0.0127968	0.0406518	0.0609969	0.0556739	0.0561453	0.0527802
244	0.729896	0.988852	0.973562	0.87691	0.781531	0.740666	0.730771			0.64322	0.975775	0.9142	0.862667	0.733864	0.658576	0.650601			0.598828	0.962818	0.884236	0.739565	0.647205	0.604125	0.60662			244	0.657315	0.975815	0.923999	0.826381	0.720867	0.667789	0.662664			0.0544286	0.0106284	0.03712	0.0616625	0.0556029	0.056122	0.0513971
		Blank corrected OxD roGFP2									Blank corrected OxD roGFP2									Blank corrected OxD roGFP2
time		1000 µM	500 µM	200 µM	100 µM	50µM	20µM				1000 µM	500 µM	200 µM	100 µM	50µM	20µM				1000 µM	500 µM	200 µM	100 µM	50µM	20µM
0		-0.000256792	-0.00312958	-0.0215283	-0.00307979	-0.00164842	0.00480989				-0.00598052	-0.0057049	-0.00352909	-0.00777982	-0.0120158	-0.0136922				-0.00208817	-0.00286072	-0.00289842	-0.00538146	-0.00504605	-0.000355748
12		0.000351798	-3.66667e-05	-0.0213195	-0.00148411	0.00100489	0.00258774				-0.00339228	-0.00181876	-0.00183559	-0.00451782	-0.00891576	-0.00818702				-0.0017541	-0.00514193	-0.00767085	-0.00662377	-0.00522715	-0.000354143
24		0.00113601	-0.00346013	-0.0193256	-0.00187405	0.00210224	0.000639343				0.0010735	-0.00293182	-0.00287609	-0.00629781	-0.00612663	-0.0112086				-0.00535038	-0.00761579	-0.00677259	-0.00889966	-0.00746488	-0.00672214
36		-0.00264618	0.000711379	-0.0224996	-0.00179353	0.000343589	-5.73336e-05				0.000651448	-0.00335434	0.000360153	-0.00442036	-0.00736435	-0.00756067				-0.00137755	-0.00444905	-0.00607635	-0.00601583	-0.00457447	-0.000798939
48		0.00121056	-0.0017518	-0.0202242	-0.00025336	0.00161079	0.00371468				-0.00319558	-0.00677762	-0.00107805	-0.00389443	-0.00616885	-0.00920877				-0.00241785	-0.00479698	-0.0061623	-0.00823341	-0.00588486	-0.00196205
100		0.0207444	0.0111586	-0.00442406	0.00049259	0.00242206	0.00179934				0.0150272	0.010482	0.00551001	0.000738451	-0.00413774	-0.00557467				0.0260243	0.0153892	-0.000330282	-0.00471959	-0.00302814	0.00159744
112		0.0585488	0.0294217	0.00752305	0.00338174	0.00398239	0.0036224				0.0442729	0.0275273	0.0123886	0.00335518	-0.00358284	-0.00538901				0.0688405	0.0361231	0.00865377	-0.00326519	-0.00661458	-0.00232941
124		0.10417	0.0621418	0.0301426	0.00485425	0.00487319	-0.000298874				0.0874742	0.0523439	0.0344594	0.0154854	0.000909565	-0.00202831				0.121509	0.0640234	0.0266249	0.00445398	-9.15326e-05	0.00289852
136		0.147635	0.0984105	0.0505992	0.00522833	0.00214654	0.00145019				0.128388	0.0813548	0.0580088	0.0207632	0.00124328	0.0026572				0.177101	0.0982981	0.0402916	0.00399198	0.00090989	0.00328633
148		0.180452	0.133111	0.0738762	0.0150779	0.00806067	0.00134978				0.171729	0.111175	0.0799138	0.0336048	-0.000664002	-0.000411729				0.223208	0.13093	0.054129	0.0114622	-0.00485371	0.00393342
160		0.202976	0.162664	0.0928829	0.0211497	0.00764675	0.00161172				0.213987	0.139785	0.106941	0.0415832	0.00710867	-0.00116274				0.259479	0.162086	0.0683743	0.0163353	-0.000272967	0.00252152
		Integration of roGFP2 response									Integration of roGFP2 response									Integration of roGFP2 response
time		1000 µM	500 µM	200 µM	100 µM	50µM	20µM				1000 µM	500 µM	200 µM	100 µM	50µM	20µM				1000 µM	500 µM	200 µM	100 µM	50µM	20µM
0		0.000570037	-0.0189975	-0.257086	-0.0273834	-0.00386119	0.0443857				-0.0562368	-0.0451419	-0.0321881	-0.0737858	-0.125589	-0.131275				-0.0230536	-0.0480159	-0.0634156	-0.0720313	-0.0616392	-0.00425935
12		0.00892685	-0.0209808	-0.243871	-0.020149	0.0186428	0.0193625				-0.0139127	-0.0285034	-0.0282701	-0.0648938	-0.0902543	-0.116374				-0.0426269	-0.0765463	-0.0866606	-0.0931405	-0.0761522	-0.0424577
24		-0.00906101	-0.0164925	-0.250951	-0.0220055	0.014675	0.00349205				0.0103497	-0.037717	-0.0150956	-0.064309	-0.0809458	-0.112616				-0.0403676	-0.072389	-0.0770936	-0.0894929	-0.0722361	-0.0451265
36		-0.00861373	-0.0062425	-0.256343	-0.0122814	0.0117263	0.0219441				-0.0152648	-0.0607918	-0.00430738	-0.0498887	-0.0811992	-0.100617				-0.0227724	-0.0554762	-0.0734319	-0.0854954	-0.062756	-0.016566
48		0.131729	0.0564407	-0.14789	0.00143538	0.0241971	0.0330841				0.0709895	0.0222262	0.0265918	-0.0189359	-0.0618396	-0.0887006				0.141639	0.0635531	-0.0389555	-0.077718	-0.053478	-0.00218768
100		0.475759	0.243482	0.0185939	0.023246	0.0384267	0.0325304				0.3558	0.228056	0.107392	0.0245618	-0.0463235	-0.0657821				0.569189	0.309074	0.0499409	-0.0479087	-0.0578563	-0.00439184
112		0.976315	0.549381	0.225994	0.049416	0.0531335	0.0199411				0.790483	0.479227	0.281088	0.113044	-0.0160396	-0.0445039				1.1421	0.600879	0.211672	0.00713275	-0.0402367	0.00341467
124		1.51083	0.963314	0.484451	0.0604955	0.0421184	0.00690788				1.29518	0.802192	0.554809	0.217492	0.0129171	0.00377334				1.79166	0.973929	0.401499	0.0506758	0.00491015	0.0371091
136		1.96852	1.38913	0.746852	0.121838	0.0612433	0.0167998				1.80071	1.15518	0.827536	0.326208	0.00347566	0.0134728				2.40185	1.37537	0.566523	0.0927253	-0.0236629	0.0433185
148		2.30056	1.77465	1.00055	0.217366	0.0942446	0.017769				2.3143	1.50576	1.12113	0.451128	0.038668	-0.0094468				2.89612	1.7581	0.73502	0.166785	-0.0307601	0.0387296
		AUC									AUC									AUC
		1000 µM	500 µM	200 µM	100 µM	50µM	20µM				1000 µM	500 µM	200 µM	100 µM	50µM	20µM				1000 µM	500 µM	200 µM	100 µM	50µM	20µM
		7.232	4.91996	2.47644	0.472361	0.289166	0.0939482				6.55646	4.17041	2.89196	1.13243	-0.00730238	-0.102487				8.80092	5.01735	1.96465	0.269411	-0.147606	0.11818
		Average AUC									standard deviation AUC
		1000 µM	500 µM	200 µM	100 µM	50 µM	20 µM				1000 µM	500 µM	200 µM	100 µM	50 µM	20 µM
		7.52979	4.70257	2.44435	0.624735	0.0447527	0.0365472				0.940181	0.378389	0.379248	0.368434	0.182071	0.0988083

## Sheet: (7c) Grx7 K105R
	1. Experiment									2. Experiment									3. Experiment
	OxD roGFP2									OxD roGFP2									OxD roGFP2										Average									standard deviation
time	0 µM	1000 µM	500 µM	200 µM	100 µM	50µM	20µM			0 µM	1000 µM	500 µM	200 µM	100 µM	50µM	20µM			0 µM	1000 µM	500 µM	200 µM	100 µM	50µM	20µM			time	0 µM	1000 µM	500 µM	200 µM	100 µM	50µM	20µM			0 µM	1000 µM	500 µM	200 µM	100 µM	50µM	20µM
0	0.790193	0.788249	0.783385	0.784538	0.78245	0.782914	0.787309			0.826368	0.825057	0.820462	0.827605	0.815032	0.822739	0.825961			0.767713	0.769243	0.767933	0.764873	0.767208	0.764727	0.768977			0	0.794758	0.794183	0.790593	0.792338	0.78823	0.790127	0.794082			0.0241626	0.0231691	0.0220426	0.0261975	0.0199472	0.0242259	0.0237516
12	0.784976	0.778952	0.777546	0.780165	0.776423	0.776634	0.782683			0.82071	0.82471	0.817688	0.821886	0.814486	0.819023	0.822449			0.767573	0.765459	0.763182	0.760054	0.759394	0.761448	0.764698			12	0.791086	0.789707	0.786139	0.787368	0.783435	0.785702	0.789943			0.0221192	0.0253563	0.0230664	0.0257515	0.0230308	0.024364	0.0241291
24	0.777329	0.774729	0.780391	0.772363	0.777194	0.772029	0.778078			0.818917	0.819971	0.813708	0.816847	0.810663	0.81659	0.820131			0.760959	0.763606	0.762899	0.760335	0.759807	0.759309	0.7622			24	0.785735	0.786102	0.785666	0.783181	0.782555	0.782643	0.786803			0.0243963	0.0243756	0.0210754	0.024306	0.0211048	0.0245599	0.0244416
36	0.776563	0.772539	0.772299	0.773306	0.767272	0.767697	0.773344			0.81461	0.815334	0.80816	0.813886	0.803717	0.810701	0.814449			0.758442	0.761312	0.75649	0.757632	0.754838	0.75709	0.756686			36	0.783205	0.783061	0.778983	0.781608	0.775276	0.778496	0.781493			0.0234067	0.0232757	0.0216169	0.0237043	0.0207419	0.0231805	0.0242756
48	0.76962	0.773066	0.768649	0.76831	0.768354	0.768049	0.770589			0.810861	0.811805	0.808041	0.814844	0.805188	0.808134	0.816103			0.756991	0.756411	0.750963	0.751498	0.753555	0.751699	0.756794			48	0.779158	0.780427	0.775884	0.778217	0.775699	0.775961	0.781162			0.023003	0.0232057	0.0238569	0.026793	0.0217096	0.023709	0.0253405
100	0.766826	0.782775	0.770244	0.770862	0.761941	0.765686	0.766888			0.809033	0.851324	0.824167	0.817266	0.80535	0.808312	0.810561			0.750009	0.761773	0.757585	0.752222	0.750625	0.749178	0.751626			100	0.775289	0.798624	0.783999	0.780117	0.772639	0.774392	0.776358			0.0248286	0.0382382	0.0288699	0.0273486	0.0235872	0.0249141	0.0249743
112	0.764076	0.810086	0.775548	0.765939	0.760355	0.762732	0.762244			0.807137	0.889045	0.855472	0.823029	0.801569	0.807476	0.805687			0.744376	0.788518	0.778459	0.754121	0.745602	0.745457	0.747563			112	0.771863	0.829216	0.80316	0.781029	0.769176	0.771888	0.771831			0.0262071	0.043212	0.0370097	0.0300873	0.0236844	0.0261337	0.0246784
124	0.763609	0.86327	0.804437	0.770934	0.761882	0.762019	0.758771			0.805126	0.922465	0.890653	0.830884	0.803847	0.803575	0.803172			0.739405	0.84091	0.816884	0.761722	0.744063	0.748399	0.743695			124	0.76938	0.875548	0.837325	0.787847	0.769931	0.771331	0.768546			0.027139	0.0344081	0.03805	0.0306634	0.0250616	0.023468	0.025246
136	0.756931	0.912458	0.836981	0.775687	0.753775	0.760146	0.757002			0.802825	0.948336	0.923315	0.841135	0.805718	0.80524	0.800258			0.740953	0.895965	0.860347	0.769902	0.748542	0.748433	0.746805			136	0.766903	0.91892	0.873548	0.795575	0.769345	0.771273	0.768022			0.0262248	0.0218632	0.0364606	0.0323025	0.0258084	0.0244897	0.0231713
148	0.753273	0.945399	0.868427	0.786559	0.752314	0.756063	0.750303			0.798083	0.968882	0.953686	0.853057	0.813696	0.807612	0.802523			0.737888	0.936114	0.896792	0.780424	0.748446	0.748981	0.744647			148	0.763081	0.950132	0.906302	0.80668	0.771485	0.770885	0.765824			0.0255346	0.0137899	0.0354505	0.0328888	0.0298893	0.0261305	0.0260525
160	0.751892	0.967624	0.90259	0.801357	0.753556	0.760325	0.753036			0.795453	0.972725	0.967856	0.861098	0.820462	0.802577	0.798484			0.73246	0.96249	0.9273	0.785316	0.744031	0.752456	0.740052			160	0.759935	0.967613	0.932582	0.815924	0.772683	0.771786	0.763857			0.0263384	0.00417835	0.0269051	0.0326075	0.0340078	0.022008	0.025052
172	0.753009	0.983225	0.921323	0.821275	0.751672	0.761021	0.756262			0.792807	0.982373	0.974169	0.870058	0.822797	0.799568	0.795165			0.733878	0.986087	0.952977	0.798753	0.749372	0.753903	0.742159			172	0.759898	0.983895	0.94949	0.830029	0.774614	0.771497	0.764528			0.0245462	0.00158831	0.0217146	0.029761	0.0340837	0.0200607	0.0224154
184	0.748225	0.995314	0.93894	0.834739	0.750578	0.75826	0.747628			0.791751	0.990225	0.982915	0.875595	0.831262	0.802569	0.793383			0.732105	0.993728	0.965181	0.808486	0.752291	0.760874	0.737029			184	0.75736	0.993089	0.962345	0.839607	0.778044	0.773901	0.759346			0.0251927	0.00212631	0.0180643	0.0276123	0.0376375	0.0202996	0.0244534
196	0.746251	1.00341	0.951147	0.844458	0.752059	0.75805	0.747953			0.788831	0.990203	0.989954	0.884814	0.833857	0.804996	0.79392			0.725056	1.00215	0.974902	0.817597	0.7532	0.763198	0.737952			196	0.753379	0.998589	0.972001	0.848956	0.779705	0.775415	0.759942			0.0265192	0.00595199	0.0159752	0.0276248	0.0382938	0.0210226	0.0243705
208	0.741696	1.00262	0.965895	0.857556	0.751365	0.755557	0.742594			0.786452	0.995939	0.990911	0.889219	0.839418	0.802978	0.793222			0.726874	1.00429	0.983965	0.826777	0.757709	0.762223	0.735749			208	0.751674	1.00095	0.980257	0.85785	0.782831	0.773586	0.757188			0.0253255	0.00360863	0.0105442	0.0254928	0.0400968	0.0209608	0.0256326
220	0.741828	1.00752	0.972222	0.873298	0.749242	0.757884	0.743115			0.786722	0.994515	0.991731	0.891101	0.841775	0.799995	0.789703			0.722213	1.00681	0.989372	0.831368	0.762058	0.765827	0.733198			220	0.750254	1.00295	0.984442	0.865256	0.784359	0.774569	0.755339			0.0270013	0.00597013	0.00869415	0.02504	0.0409354	0.0182693	0.0246343
232	0.73902	1.01344	0.98155	0.879756	0.74674	0.756174	0.742354			0.782621	0.998266	0.996142	0.896115	0.843527	0.802446	0.788205			0.725923	1.01047	0.990178	0.835246	0.759512	0.768104	0.733392			232	0.749188	1.00739	0.98929	0.870373	0.78326	0.775575	0.75465			0.0242378	0.00656598	0.00598979	0.0257203	0.0429332	0.019615	0.0240072
244	0.732235	1.01063	0.98159	0.886526	0.749038	0.754389	0.737996			0.778859	0.997386	0.996452	0.903164	0.846582	0.802792	0.786456			0.719531	1.0145	0.990876	0.8424	0.768264	0.771472	0.731205			244	0.743542	1.00751	0.98964	0.877363	0.787961	0.776217	0.751886			0.0255058	0.0073293	0.00612988	0.0256388	0.0421875	0.0200434	0.0246017
		Blank corrected OxD roGFP2									Blank corrected OxD roGFP2									Blank corrected OxD roGFP2
time		1000 µM	500 µM	200 µM	100 µM	50µM	20µM				1000 µM	500 µM	200 µM	100 µM	50µM	20µM				1000 µM	500 µM	200 µM	100 µM	50µM	20µM
0		-0.00194335	-0.00680795	-0.00565498	-0.00774247	-0.00727846	-0.00288385				-0.00131121	-0.00590549	0.00123679	-0.0113362	-0.00362925	-0.000406825				0.00153003	0.000220236	-0.00283979	-0.000504793	-0.00298515	0.00126434
12		-0.00602417	-0.00743052	-0.00481108	-0.00855272	-0.00834251	-0.00229331				0.00399971	-0.0030221	0.00117613	-0.00622403	-0.00168663	0.00173911				-0.0021141	-0.00439023	-0.0075185	-0.00817819	-0.00612497	-0.00287438
24		-0.00259975	0.00306176	-0.00496631	-0.00013471	-0.0052997	0.000748773				0.00105437	-0.00520901	-0.00207006	-0.00825375	-0.00232617	0.00121435				0.00264736	0.00193982	-0.000623811	-0.00115143	-0.00165005	0.0012416
36		-0.00402454	-0.00426387	-0.00325745	-0.00929174	-0.00886669	-0.00321893				0.000723197	-0.00645087	-0.00072418	-0.0108933	-0.00390927	-0.000161177				0.00286952	-0.00195185	-0.000810391	-0.0036039	-0.00135165	-0.00175627
48		0.00344532	-0.000971503	-0.00131047	-0.00126677	-0.00157157	0.000968408				0.000943463	-0.00282008	0.00398317	-0.0056728	-0.00272682	0.00524145				-0.000580439	-0.00602796	-0.00549301	-0.00343607	-0.00529192	-0.000197004
100		0.0159491	0.00341824	0.00403673	-0.00488474	-0.00113942	6.21693e-05				0.0422907	0.015134	0.0082328	-0.00368324	-0.000721123	0.00152714				0.011764	0.00757556	0.00221276	0.000616179	-0.000831441	0.00161716
112		0.0460104	0.0114722	0.00186347	-0.00372052	-0.00134335	-0.00183131				0.0819081	0.0483351	0.0158916	-0.00556765	0.000338846	-0.00145013				0.0441418	0.0340827	0.00974467	0.00122642	0.00108111	0.00318688
124		0.0996612	0.0408281	0.00732578	-0.00172635	-0.00158913	-0.00483703				0.117339	0.0855273	0.0257576	-0.00127865	-0.00155148	-0.001954				0.101505	0.0774786	0.0223165	0.00465803	0.00899346	0.00428958
136		0.155527	0.0800507	0.0187567	-0.00315546	0.00321493	7.09046e-05				0.145512	0.12049	0.0383107	0.00289385	0.00241568	-0.00256693				0.155012	0.119394	0.0289492	0.00758889	0.00748066	0.00585264
148		0.192126	0.115154	0.0332857	-0.000959117	0.00278949	-0.00297046				0.170799	0.155603	0.0549736	0.0156126	0.00952915	0.00443958				0.198226	0.158904	0.0425367	0.0105577	0.0110927	0.00675876
160		0.215732	0.150698	0.049465	0.00166388	0.00843264	0.00114324				0.177272	0.172403	0.065645	0.0250087	0.00712333	0.00303066				0.230031	0.194841	0.0528566	0.0115715	0.0199965	0.00759225
		Integration of roGFP2 response									Integration of roGFP2 response									Integration of roGFP2 response
time		1000 µM	500 µM	200 µM	100 µM	50µM	20µM				1000 µM	500 µM	200 µM	100 µM	50µM	20µM				1000 µM	500 µM	200 µM	100 µM	50µM	20µM
0		-0.0478051	-0.0854308	-0.0627964	-0.0977711	-0.0937258	-0.031063				0.016131	-0.0535656	0.0144775	-0.105361	-0.0318953	0.00799373				-0.00350441	-0.0250199	-0.0621497	-0.0520979	-0.0546607	-0.00966024
12		-0.0517435	-0.0262126	-0.0586644	-0.0521246	-0.0818533	-0.00926722				0.0303245	-0.0493867	-0.00536358	-0.0868667	-0.0240768	0.0177208				0.00319957	-0.0147025	-0.0488538	-0.0559777	-0.0466501	-0.0097967
24		-0.0397458	-0.0072127	-0.0493425	-0.0565587	-0.0849983	-0.0148209				0.0106654	-0.0699593	-0.0167655	-0.114882	-0.0374127	0.00631905				0.0331013	-7.22218e-05	-0.00860521	-0.028532	-0.0180102	-0.00308802
36		-0.00347535	-0.0314123	-0.0274075	-0.0633511	-0.0626296	-0.0135031				0.00999996	-0.0556257	0.0195539	-0.0993964	-0.0398165	0.0304817				0.0137345	-0.0478789	-0.0378204	-0.0422398	-0.0398614	-0.0117196
48		0.116366	0.0146804	0.0163576	-0.0369091	-0.016266	0.00618346				0.259405	0.0738836	0.0732958	-0.0561362	-0.0206876	0.0406116				0.0671016	0.00928563	-0.0196815	-0.0169193	-0.0367401	0.00852094
100		0.371757	0.0893427	0.0354012	-0.0516316	-0.0148967	-0.0106148				0.745193	0.380815	0.144746	-0.0555053	-0.00229366	0.00046203				0.335435	0.24995	0.0717446	0.0110556	0.00149802	0.0288242
112		0.874029	0.313802	0.0551355	-0.0326812	-0.0175949	-0.0400101				1.19548	0.803175	0.249895	-0.0410778	-0.0072758	-0.0204248				0.873882	0.669368	0.192367	0.0353067	0.0604474	0.0448587
124		1.53113	0.725273	0.156495	-0.0292908	0.00975479	-0.0285968				1.57711	1.23611	0.38441	0.0096912	0.00518521	-0.0271256				1.53911	1.18124	0.307594	0.0734815	0.0988447	0.0608533
136		2.08592	1.17123	0.312254	-0.0246874	0.0360265	-0.0173973				1.89786	1.65656	0.559706	0.111039	0.071669	0.0112359				2.11943	1.66979	0.428915	0.10888	0.11144	0.0756684
148		2.44715	1.59511	0.496504	0.0042286	0.0673328	-0.0109633				2.08842	1.96803	0.723711	0.243728	0.0999149	0.0448214				2.56954	2.12247	0.57236	0.132775	0.186535	0.0861061
		AUC									AUC									AUC
		1000 µM	500 µM	200 µM	100 µM	50µM	20µM				1000 µM	500 µM	200 µM	100 µM	50µM	20µM				1000 µM	500 µM	200 µM	100 µM	50µM	20µM
		7.30999	3.89476	1.05579	-0.134062	0.0806225	-0.107582				7.50407	6.04469	2.06247	0.267874	0.1672	0.00896887				7.43739	5.89281	1.57298	0.361498	0.458765	0.296311
		Average AUC									standard deviation AUC
		1000 µM	500 µM	200 µM	100 µM	50 µM	20 µM				1000 µM	500 µM	200 µM	100 µM	50 µM	20 µM
		7.41715	5.27742	1.56375	0.165103	0.235529	0.0658991				0.0805167	0.979655	0.411027	0.214968	0.161761	0.169732

## Sheet: (7c) Grx7 K105Y
	1. Experiment									2. Experiment									3. Experiment
	OxD roGFP2									OxD roGFP2									OxD roGFP2										Average									standard deviation
time	0 µM	1000 µM	500 µM	200 µM	100 µM	50µM	20µM			0 µM	1000 µM	500 µM	200 µM	100 µM	50µM	20µM			0 µM	1000 µM	500 µM	200 µM	100 µM	50µM	20µM			time	0 µM	1000 µM	500 µM	200 µM	100 µM	50µM	20µM			0 µM	1000 µM	500 µM	200 µM	100 µM	50µM	20µM
0	0.666164	0.669498	0.666676	0.660089	0.662189	0.664573	0.673694			0.652632	0.650923	0.859181	0.648697	0.648439	0.658282	0.663449			0.717631	0.713426	0.721936	0.715783	0.714981	0.71507	0.713292			0	0.678809	0.677949	0.749264	0.674856	0.675203	0.679308	0.683478			0.0280017	0.0262073	0.0809305	0.0293111	0.0286818	0.0254174	0.0214921
12	0.664475	0.663177	0.661375	0.655557	0.657508	0.663346	0.66673			0.647905	0.64513	0.642707	0.645125	0.64616	0.649077	0.657904			0.711342	0.708093	0.716875	0.709031	0.705174	0.708789	0.709702			12	0.674574	0.672133	0.673652	0.669904	0.669614	0.673738	0.678112			0.0268643	0.0264735	0.0314988	0.0279927	0.025568	0.0254606	0.0226263
24	0.659706	0.656129	0.652936	0.655563	0.652472	0.655493	0.66364			0.644921	0.641856	0.642718	0.636521	0.643338	0.647393	0.65486			0.711071	0.709206	0.715023	0.706823	0.705291	0.704242	0.702945			24	0.671899	0.669064	0.670226	0.666302	0.667034	0.669043	0.673815			0.0283486	0.0289766	0.0319501	0.0296882	0.027308	0.0251082	0.0209076
36	0.653347	0.656811	0.656441	0.655416	0.652314	0.654368	0.658601			0.64299	0.639117	0.637878	0.637206	0.637368	0.642706	0.649047			0.705706	0.703655	0.712205	0.705144	0.701998	0.70403	0.705253			36	0.667348	0.666528	0.668841	0.665922	0.663893	0.667035	0.670967			0.0274508	0.0272285	0.0315853	0.0287134	0.0276263	0.0265895	0.0245558
48	0.647246	0.650624	0.647655	0.642077	0.645583	0.649025	0.652143			0.638457	0.632383	0.633252	0.632281	0.636798	0.636762	0.647863			0.705918	0.701694	0.711948	0.704111	0.699361	0.702056	0.701832			48	0.663873	0.661567	0.664285	0.65949	0.660581	0.662614	0.667279			0.0299456	0.0293353	0.0342122	0.0318043	0.0276557	0.0283354	0.0244951
100	0.645379	0.657428	0.659562	0.644924	0.644687	0.642388	0.648784			0.627728	0.65319	0.649391	0.647213	0.629885	0.633097	0.637481			0.698681	0.713064	0.721952	0.701216	0.700653	0.699737	0.70009			100	0.657263	0.674561	0.676968	0.664451	0.658408	0.658407	0.662118			0.0301608	0.0272808	0.0320781	0.0260137	0.0304764	0.0294695	0.0272436
112	0.640944	0.691677	0.692699	0.659543	0.654068	0.643533	0.643357			0.62065	0.67481	0.675029	0.657911	0.633332	0.626736	0.636494			0.690029	0.745785	0.749173	0.702327	0.70229	0.693359	0.692225			112	0.650541	0.704091	0.705634	0.673261	0.66323	0.654543	0.657359			0.0291258	0.0302757	0.0316209	0.0205641	0.0288879	0.0282909	0.0248128
124	0.635127	0.747608	0.752011	0.68167	0.659594	0.635743	0.640184			0.619705	0.709547	0.726711	0.676718	0.638117	0.627131	0.632117			0.691542	0.803225	0.809062	0.710362	0.705867	0.695279	0.697287			124	0.648791	0.75346	0.762595	0.689583	0.66786	0.652718	0.656529			0.0308781	0.0384672	0.0344427	0.0148313	0.0282695	0.0303004	0.0290075
136	0.634571	0.812834	0.813025	0.706181	0.670578	0.632923	0.641627			0.61743	0.742742	0.774395	0.702395	0.638161	0.625232	0.631338			0.688741	0.864027	0.857663	0.726524	0.710256	0.694484	0.693894			136	0.646914	0.806534	0.815028	0.7117	0.672998	0.65088	0.65562			0.030393	0.0497143	0.0340232	0.0105954	0.0294824	0.0309922	0.0273883
148	0.629666	0.875202	0.859743	0.735343	0.687446	0.634909	0.640448			0.608135	0.778784	0.817017	0.723956	0.649238	0.623289	0.624877			0.686881	0.907862	0.905769	0.749909	0.713881	0.694227	0.689			148	0.641561	0.853949	0.860843	0.736403	0.683522	0.650809	0.651442			0.0332303	0.0547967	0.0362411	0.0106218	0.0265361	0.031066	0.027308
160	0.625755	0.910693	0.901258	0.761428	0.698948	0.631382	0.636576			0.605612	0.81394	0.862206	0.749366	0.653547	0.623211	0.624191			0.682379	0.938627	0.929653	0.766316	0.716188	0.696594	0.687803			160	0.637915	0.887754	0.897706	0.759037	0.689561	0.650396	0.649523			0.032498	0.0534252	0.0276496	0.00712331	0.0264208	0.0328371	0.0275358
172	0.622657	0.940869	0.922752	0.781243	0.703896	0.63231	0.636867			0.603877	0.851264	0.890283	0.76655	0.657623	0.621495	0.625574			0.682727	0.952891	0.950662	0.780341	0.717623	0.69698	0.688072			172	0.63642	0.915008	0.921232	0.776044	0.693047	0.650262	0.650171			0.033629	0.0453404	0.024673	0.00672392	0.0256678	0.0333286	0.0271939
184	0.62145	0.959474	0.939741	0.799117	0.714814	0.630214	0.631927			0.599882	0.878866	0.906423	0.791635	0.659679	0.616727	0.620415			0.679989	0.965364	0.962163	0.796912	0.724882	0.698541	0.685886			184	0.633774	0.934568	0.936109	0.795888	0.699792	0.648494	0.646076			0.0338448	0.0394604	0.0229004	0.00313908	0.0286602	0.0358144	0.0285397
196	0.61601	0.9623	0.94976	0.814511	0.720066	0.631491	0.630505			0.602254	0.901735	0.92674	0.802344	0.663386	0.62245	0.619941			0.683434	0.972234	0.967734	0.806651	0.726318	0.698289	0.68803			196	0.633899	0.945423	0.948078	0.807835	0.703257	0.650743	0.646159			0.0354736	0.031157	0.016778	0.00503727	0.028308	0.0338218	0.02992
208	0.617462	0.972036	0.956656	0.824304	0.724497	0.626317	0.631563			0.597339	0.925276	0.934063	0.811308	0.667012	0.620774	0.620199			0.679347	0.975763	0.973121	0.81002	0.730605	0.697718	0.684479			208	0.631383	0.957692	0.954613	0.815211	0.707371	0.64827	0.645414			0.0348967	0.0229716	0.0160106	0.00645132	0.0286471	0.0350384	0.0280102
220	0.614635	0.980208	0.963525	0.834808	0.724428	0.631217	0.628674			0.598219	0.940503	0.947462	0.822542	0.671034	0.61819	0.617715			0.677366	0.979562	0.97694	0.813986	0.731348	0.694713	0.688261			220	0.630073	0.966758	0.962642	0.823779	0.708937	0.64804	0.644883			0.034106	0.0185665	0.0120505	0.00854506	0.0269495	0.0334286	0.0309971
232	0.609818	0.982656	0.963752	0.838511	0.730321	0.625312	0.624038			0.591802	0.94786	0.952604	0.831369	0.672627	0.616514	0.613976			0.677539	0.979432	0.978542	0.81763	0.72859	0.695002	0.682201			232	0.626386	0.969983	0.964966	0.82917	0.710513	0.64561	0.640072			0.0369106	0.0156982	0.010624	0.00866502	0.0267987	0.0351101	0.0300716
244	0.610565	0.987437	0.966821	0.842097	0.733646	0.625318	0.61967			0.589229	0.95455	0.953959	0.834461	0.669302	0.618272	0.607705			0.675081	0.981276	0.978069	0.813301	0.726585	0.693655	0.68393			244	0.624958	0.974421	0.966283	0.829953	0.709844	0.645748	0.637102			0.0364968	0.0142744	0.00985025	0.0121802	0.0288124	0.033997	0.033471
		Blank corrected OxD roGFP2									Blank corrected OxD roGFP2									Blank corrected OxD roGFP2
time		1000 µM	500 µM	200 µM	100 µM	50µM	20µM				1000 µM	500 µM	200 µM	100 µM	50µM	20µM				1000 µM	500 µM	200 µM	100 µM	50µM	20µM
0		0.00333448	0.000512779	-0.00607489	-0.00397413	-0.00159019	0.00753008				-0.00170857	0.206549	-0.00393494	-0.00419216	0.00565004	0.0108178				-0.00420419	0.00430511	-0.0018474	-0.00264951	-0.00256079	-0.00433896
12		-0.00129854	-0.00310023	-0.0089186	-0.0069674	-0.001129	0.00225523				-0.00277524	-0.00519779	-0.00278017	-0.00174466	0.00117211	0.00999902				-0.00324822	0.00553331	-0.00231063	-0.0061673	-0.00255245	-0.00163923
24		-0.00357673	-0.00677004	-0.00414297	-0.00723446	-0.00421349	0.00393343				-0.00306488	-0.00220251	-0.00839955	-0.00158254	0.00247254	0.00993936				-0.00186525	0.00395253	-0.00424792	-0.00577953	-0.00682916	-0.00812591
36		0.00346393	0.0030935	0.00206887	-0.00103344	0.00102104	0.00525325				-0.00387271	-0.00511208	-0.00578445	-0.00562209	-0.000284161	0.00605708				-0.00205076	0.00649921	-0.000561689	-0.00370777	-0.00167526	-0.000452375
48		0.00337807	0.000409263	-0.0051682	-0.001663	0.0017791	0.00489697				-0.00607403	-0.00520499	-0.00617602	-0.00165879	-0.00169488	0.00940606				-0.00422346	0.00603058	-0.00180721	-0.00655629	-0.00386158	-0.00408556
100		0.0120493	0.0141826	-0.000455329	-0.000692178	-0.00299065	0.00340483				0.0254618	0.0216631	0.0194846	0.00215706	0.00536895	0.00975351				0.0143825	0.0232705	0.00253448	0.00197128	0.00105544	0.00140879
112		0.0507337	0.0517554	0.0185997	0.0131248	0.00258957	0.00241374				0.0541606	0.0543797	0.0372618	0.0126821	0.00608684	0.0158444				0.0557555	0.0591441	0.012298	0.0122607	0.00332991	0.00219537
124		0.112481	0.116884	0.0465428	0.0244673	0.000616136	0.00505743				0.089842	0.107006	0.0570136	0.0184128	0.00742605	0.0124123				0.111683	0.11752	0.0188205	0.0143255	0.00373754	0.00574496
136		0.178263	0.178454	0.0716101	0.0360077	-0.00164775	0.0070561				0.125312	0.156966	0.0849654	0.0207313	0.00780219	0.0139081				0.175285	0.168921	0.0377824	0.0215146	0.00574227	0.00515297
148		0.245537	0.230077	0.105677	0.0577799	0.00524321	0.0107826				0.17065	0.208883	0.115821	0.0411031	0.0151548	0.0167421				0.22098	0.218887	0.0630276	0.0269999	0.00734593	0.00211849
160		0.284938	0.275503	0.135673	0.0731934	0.00562768	0.0108209				0.208328	0.256594	0.143754	0.0479342	0.0175986	0.0185791				0.256249	0.247275	0.083937	0.0338094	0.0142154	0.005424
		Integration of roGFP2 response									Integration of roGFP2 response									Integration of roGFP2 response
time		1000 µM	500 µM	200 µM	100 µM	50µM	20µM				1000 µM	500 µM	200 µM	100 µM	50µM	20µM				1000 µM	500 µM	200 µM	100 µM	50µM	20µM
0		0.0122156	-0.0155247	-0.089961	-0.0656492	-0.0163151	0.0587118				-0.0269029	1.20811	-0.0402907	-0.0356209	0.0409329	0.124901				-0.0447145	0.0590305	-0.0249482	-0.0529008	-0.0306794	-0.0358692
12		-0.0292516	-0.0592216	-0.0783694	-0.0852112	-0.032055	0.0371319				-0.0350407	-0.0444018	-0.0670783	-0.0199632	0.0218679	0.11963				-0.0306808	0.056915	-0.0393513	-0.071681	-0.0562897	-0.0585908
24		-0.000676789	-0.0220593	-0.0124446	-0.0496074	-0.0191547	0.0551201				-0.0416255	-0.0438875	-0.085104	-0.0432277	0.0131303	0.0959787				-0.0234961	0.0627104	-0.0288577	-0.0569238	-0.0510265	-0.0514697
36		0.041052	0.0210166	-0.018596	-0.0161786	0.0168009	0.0609013				-0.0596804	-0.0619024	-0.0717628	-0.0436853	-0.0118742	0.0927788				-0.0376453	0.0751788	-0.0142134	-0.0615843	-0.033221	-0.0272276
48		0.0925645	0.0875512	-0.0337412	-0.0141311	-0.00726927	0.0498108				0.116327	0.0987485	0.0798513	0.00298963	0.0220444	0.114957				0.0609545	0.175806	0.0043636	-0.0275101	-0.0168369	-0.0160606
100		0.376698	0.395628	0.108866	0.0745957	-0.00240646	0.0349114				0.477735	0.456257	0.340478	0.0890349	0.0687348	0.153587				0.420828	0.494487	0.088995	0.0853917	0.0263121	0.021625
112		0.979286	1.01184	0.390855	0.225552	0.0192342	0.044827				0.864016	0.968314	0.565652	0.18657	0.0810774	0.16954				1.00463	1.05999	0.186711	0.159517	0.0424047	0.047642
124		1.74446	1.77203	0.708918	0.36285	-0.0061897	0.0726812				1.29092	1.58383	0.851874	0.234865	0.0913695	0.157922				1.72181	1.71865	0.339618	0.21504	0.0568789	0.0653876
136		2.5428	2.45119	1.06372	0.562725	0.0215727	0.107032				1.77577	2.19509	1.20472	0.371006	0.137742	0.183901				2.37759	2.32685	0.60486	0.291087	0.0785292	0.0436288
148		3.18285	3.03348	1.4481	0.785839	0.0652253	0.129621				2.27387	2.79286	1.55745	0.534224	0.19652	0.211927				2.86337	2.79697	0.881788	0.364856	0.129368	0.0452549
		AUC									AUC									AUC
		1000 µM	500 µM	200 µM	100 µM	50µM	20µM				1000 µM	500 µM	200 µM	100 µM	50µM	20µM				1000 µM	500 µM	200 µM	100 µM	50µM	20µM
		8.82609	8.66416	3.72047	2.01156	0.0974361	0.389073				6.68231	7.99635	4.52017	1.4157	0.575444	0.876877				8.38824	8.39695	2.10197	1.11589	0.333493	0.223538
		Average AUC									standard deviation AUC
		1000 µM	500 µM	200 µM	100 µM	50 µM	20 µM				1000 µM	500 µM	200 µM	100 µM	50 µM	20 µM
		7.96555	8.35248	3.44754	1.51438	0.335458	0.496496				0.924825	0.27444	1.00591	0.372255	0.195151	0.27733

## Sheet: (7d) Grx7 Y110F 
	1. Experiment									2. Experiment									3. Experiment
	OxD roGFP2									OxD roGFP2									OxD roGFP2										Average									standard deviation
time	0 µM	1000 µM	500 µM	200 µM	100 µM	50µM	20µM			0 µM	1000 µM	500 µM	200 µM	100 µM	50µM	20µM			0 µM	1000 µM	500 µM	200 µM	100 µM	50µM	20µM			time	0 µM	1000 µM	500 µM	200 µM	100 µM	50µM	20µM			0 µM	1000 µM	500 µM	200 µM	100 µM	50µM	20µM
0	0.499489	0.498286	0.499443	0.494609	0.494662	0.497417	0.495115			0.630509	0.633961	0.633269	0.632497	0.634316	0.631341	0.634956			0.525209	0.529777	0.529055	0.53411	0.53199	0.540268	0.541004			0	0.551736	0.554008	0.553922	0.553739	0.553656	0.556342	0.557025			0.0566822	0.0579784	0.0573941	0.0579786	0.0590359	0.0558431	0.0582029
12	0.492594	0.494177	0.495193	0.491434	0.493885	0.499392	0.495413			0.624948	0.630515	0.629464	0.631842	0.632857	0.632807	0.627379			0.522528	0.523505	0.525167	0.529475	0.526158	0.535588	0.53804			12	0.54669	0.549399	0.549941	0.550917	0.550967	0.555929	0.55361			0.0566701	0.0585938	0.057547	0.0592925	0.0593853	0.0563337	0.0549885
24	0.49274	0.488279	0.489824	0.489361	0.490448	0.494133	0.493821			0.622107	0.626281	0.624153	0.627101	0.628455	0.628326	0.627079			0.52162	0.523263	0.522203	0.523373	0.525976	0.528819	0.534817			24	0.545489	0.545941	0.545393	0.546612	0.548293	0.550426	0.551906			0.0554455	0.0585768	0.0572386	0.058584	0.0585096	0.0568745	0.0557285
36	0.48855	0.489036	0.484759	0.486515	0.483266	0.4887	0.486192			0.628979	0.624387	0.627067	0.627438	0.627298	0.624486	0.622952			0.511605	0.512243	0.515	0.520375	0.518561	0.524447	0.528045			36	0.543045	0.541889	0.542276	0.544776	0.543042	0.545878	0.54573			0.0614892	0.0590999	0.0612146	0.0600634	0.061296	0.0574683	0.0572153
48	0.485583	0.48577	0.48493	0.483455	0.48021	0.486279	0.48096			0.620911	0.624495	0.62508	0.625231	0.624684	0.623334	0.623441			0.506965	0.512878	0.515919	0.516339	0.511932	0.524387	0.525642			48	0.53782	0.541048	0.541976	0.541675	0.538942	0.544667	0.543347			0.0593994	0.0600352	0.0601096	0.0605892	0.0619964	0.0577607	0.0594997
100	0.48705	0.688844	0.552592	0.529267	0.507475	0.488706	0.487069			0.622948	0.769859	0.711959	0.65426	0.675771	0.644678	0.621301			0.501045	0.663994	0.536552	0.539642	0.518147	0.521682	0.523635			100	0.537014	0.707566	0.600367	0.57439	0.567131	0.551689	0.544002			0.0610325	0.0452009	0.0791784	0.0566357	0.0769434	0.0671176	0.0566607
112	0.477822	0.837273	0.67397	0.581294	0.518824	0.488378	0.48407			0.618438	0.859657	0.785009	0.698616	0.708961	0.667843	0.618332			0.494124	0.824947	0.582024	0.589029	0.525912	0.52121	0.518764			112	0.530128	0.840626	0.680334	0.62298	0.584566	0.559144	0.540389			0.0627981	0.0143672	0.08299	0.0535762	0.0880082	0.0780219	0.0569053
124	0.481299	0.900362	0.80639	0.642465	0.522248	0.492251	0.483544			0.61888	0.918823	0.85331	0.743158	0.744847	0.698446	0.619132			0.490602	0.923632	0.630057	0.645092	0.552538	0.526115	0.516586			124	0.53026	0.914272	0.763252	0.676905	0.606544	0.572271	0.539754			0.0627785	0.0100299	0.0961116	0.0468603	0.0985734	0.0902842	0.0577271
136	0.479039	0.924856	0.874915	0.689278	0.527561	0.492951	0.485808			0.614115	0.95323	0.904174	0.79668	0.774522	0.723191	0.615691			0.490114	0.969615	0.690713	0.705412	0.586276	0.530747	0.518784			136	0.527756	0.949233	0.823267	0.730457	0.629453	0.582297	0.540095			0.0612318	0.0184903	0.0944884	0.0472879	0.105343	0.100816	0.0551242
148	0.473871	0.938447	0.90334	0.73188	0.531588	0.500036	0.485123			0.612177	0.971138	0.935195	0.840372	0.798119	0.751126	0.621386			0.485204	0.990214	0.740852	0.757203	0.621971	0.534472	0.519185			148	0.523751	0.9666	0.859796	0.776485	0.650559	0.595211	0.541898			0.0626979	0.0213759	0.0851056	0.0463428	0.110673	0.111141	0.0579012
160	0.473549	0.948201	0.922635	0.769267	0.533099	0.505764	0.485487			0.614939	0.98408	0.95653	0.871741	0.819761	0.766532	0.620503			0.483232	0.999723	0.782952	0.798173	0.6478	0.534495	0.518083			160	0.523907	0.977335	0.887372	0.81306	0.666887	0.602264	0.541357			0.0644906	0.0215679	0.0751218	0.0431388	0.117805	0.116746	0.0575248
172	0.472791	0.952969	0.93252	0.804427	0.535584	0.504779	0.491581			0.611426	0.990854	0.970414	0.895486	0.833179	0.779497	0.622039			0.476333	1.0061	0.815595	0.827676	0.669631	0.539815	0.516368			172	0.520183	0.983308	0.906176	0.84253	0.679465	0.60803	0.543329			0.0645348	0.0223371	0.0658922	0.03863	0.121691	0.122086	0.0565686
184	0.472314	0.954888	0.939984	0.814007	0.539076	0.510704	0.489087			0.607773	0.992367	0.976577	0.915939	0.842511	0.785605	0.621585			0.472466	1.01082	0.842799	0.853855	0.687191	0.540028	0.513867			184	0.517518	0.986024	0.919787	0.861267	0.689592	0.612113	0.541513			0.0638202	0.0232698	0.0564511	0.0419422	0.123889	0.123261	0.0575163
196	0.471879	0.960136	0.942502	0.820372	0.53951	0.515574	0.489548			0.608106	0.996165	0.985859	0.925995	0.850344	0.792326	0.621078			0.477019	1.01572	0.864276	0.875104	0.695739	0.545025	0.514469			196	0.519001	0.990673	0.930879	0.873824	0.695198	0.617642	0.541699			0.0630411	0.0230218	0.0503119	0.0431301	0.126898	0.124104	0.0570445
208	0.472102	0.964684	0.947502	0.828434	0.541968	0.520685	0.490032			0.605379	0.997137	0.987154	0.93688	0.850635	0.793833	0.622361			0.478772	1.01709	0.884167	0.884441	0.700786	0.540416	0.512482			208	0.518751	0.992969	0.939608	0.883252	0.697796	0.618311	0.541625			0.0613158	0.0215952	0.0424135	0.0442808	0.126031	0.124374	0.0578201
220	0.469673	0.966806	0.948932	0.830066	0.540017	0.515682	0.486939			0.604328	0.999703	0.987935	0.944821	0.850404	0.792439	0.621895			0.476218	1.02278	0.895316	0.898531	0.697796	0.540085	0.515553			220	0.51674	0.99643	0.944061	0.891139	0.696072	0.616069	0.541462			0.0619919	0.0229687	0.0379682	0.0471395	0.126721	0.12511	0.0580617
232	0.469603	0.966981	0.950997	0.833029	0.537935	0.518826	0.488468			0.606016	1.00176	0.99236	0.949022	0.847777	0.79165	0.620115			0.473208	1.02561	0.910642	0.904611	0.69927	0.54248	0.511951			232	0.516276	0.998119	0.951333	0.895554	0.694994	0.617652	0.540178			0.0634732	0.0240743	0.033362	0.0477852	0.126528	0.123413	0.057331
244	0.469627	0.972323	0.951654	0.83329	0.539199	0.523137	0.489161			0.605874	1.00421	0.994609	0.953801	0.848768	0.785002	0.624203			0.471998	1.02652	0.918377	0.905567	0.692136	0.539315	0.509306			244	0.515833	1.00102	0.95488	0.897553	0.693368	0.615818	0.54089			0.0636761	0.0222418	0.0312051	0.0495237	0.126384	0.119813	0.0594826
		Blank corrected OxD roGFP2									Blank corrected OxD roGFP2									Blank corrected OxD roGFP2
time		1000 µM	500 µM	200 µM	100 µM	50µM	20µM				1000 µM	500 µM	200 µM	100 µM	50µM	20µM				1000 µM	500 µM	200 µM	100 µM	50µM	20µM
0		-0.00120273	-4.59247e-05	-0.00488017	-0.00482728	-0.00207205	-0.00437381				0.0034516	0.00275968	0.00198827	0.00380651	0.000831566	0.00444692				0.0045679	0.00384537	0.00890089	0.00678097	0.0150583	0.0157949
12		0.00158363	0.00259913	-0.00115988	0.00129168	0.00679788	0.00281927				0.00556702	0.00451583	0.0068938	0.00790949	0.00785921	0.00243111				0.000977289	0.00263914	0.00694707	0.00362976	0.0130602	0.0155115
24		-0.004461	-0.00291561	-0.00337889	-0.0022918	0.00139303	0.00108086				0.00417352	0.00204513	0.00499383	0.00634792	0.00621813	0.00497204				0.00164311	0.000582914	0.00175368	0.00435593	0.00719917	0.0131973
36		0.000485706	-0.00379061	-0.00203532	-0.00528402	0.000150337	-0.00235806				-0.00459109	-0.00191128	-0.00154045	-0.00168037	-0.00449253	-0.00602662				0.000637284	0.0033951	0.00876947	0.0069557	0.0128416	0.0164396
48		0.000186591	-0.000652717	-0.00212865	-0.00537269	0.00069543	-0.00462352				0.0035842	0.00416922	0.00432013	0.00377331	0.00242255	0.00252961				0.00591344	0.00895398	0.00937468	0.00496784	0.0174229	0.0186771
100		0.201794	0.0655419	0.0422171	0.0204256	0.00165629	1.92386e-05				0.14691	0.0890107	0.0313122	0.0528228	0.0217301	-0.00164724				0.16295	0.0355069	0.038597	0.0171024	0.0206369	0.0225905
112		0.359451	0.196148	0.103472	0.0410026	0.0105563	0.00624832				0.241219	0.166571	0.0801785	0.0905235	0.0494053	-0.000105007				0.330823	0.0879003	0.0949047	0.0317883	0.0270857	0.0246402
124		0.419063	0.325091	0.161165	0.0409485	0.0109518	0.00224467				0.299943	0.234431	0.124278	0.125967	0.079566	0.00025226				0.43303	0.139455	0.15449	0.061936	0.0355133	0.025984
136		0.445816	0.395876	0.210239	0.048522	0.0139117	0.00676899				0.339115	0.29006	0.182566	0.160407	0.109077	0.00157698				0.479501	0.200598	0.215298	0.0961613	0.0406331	0.02867
148		0.464576	0.429469	0.258009	0.0577166	0.026165	0.0112518				0.35896	0.323018	0.228195	0.185941	0.138949	0.00920882				0.50501	0.255648	0.271999	0.136767	0.0492681	0.033981
160		0.474652	0.449085	0.295718	0.0595492	0.0322148	0.0119372				0.369141	0.341591	0.256802	0.204822	0.151593	0.0055641				0.516491	0.299719	0.31494	0.164568	0.0512624	0.0348502
		Integration of roGFP2 response									Integration of roGFP2 response									Integration of roGFP2 response
time		1000 µM	500 µM	200 µM	100 µM	50µM	20µM				1000 µM	500 µM	200 µM	100 µM	50µM	20µM				1000 µM	500 µM	200 µM	100 µM	50µM	20µM
0		0.00228545	0.0153192	-0.0362403	-0.0212136	0.028355	-0.00932723				0.0541118	0.043653	0.0532924	0.070296	0.0521446	0.0412682				0.0332711	0.038907	0.0950878	0.0624644	0.168711	0.187839
12		-0.0172642	-0.00189892	-0.0272326	-0.0060007	0.0491455	0.0234008				0.0584433	0.0393658	0.0713258	0.0855445	0.084464	0.0444189				0.0157224	0.0193323	0.0522045	0.0479142	0.121556	0.172253
24		-0.0238517	-0.0402374	-0.0324852	-0.0454549	0.00926021	-0.00766316				-0.00250543	0.000803117	0.0207203	0.0280053	0.0103536	-0.00632746				0.0136824	0.0238681	0.0631389	0.0678698	0.120244	0.177822
36		0.00403378	-0.02666	-0.0249838	-0.0639403	0.0050746	-0.0418895				-0.00604132	0.0135476	0.0166781	0.0125577	-0.0124199	-0.0209821				0.0393044	0.0740945	0.108865	0.0715412	0.181586	0.2107
48		1.21188	0.389335	0.240531	0.0903174	0.0141103	-0.0276257				0.902967	0.55908	0.213794	0.339577	0.144916	0.00529418				1.01318	0.266765	0.28783	0.132421	0.228358	0.247605
100		3.36747	1.57014	0.874135	0.368569	0.0732758	0.0376054				2.32878	1.53349	0.668944	0.860078	0.426813	-0.0105135				2.96264	0.740443	0.801011	0.293344	0.286336	0.283384
112		4.67109	3.12744	1.58782	0.491706	0.129049	0.0509579				3.24698	2.40601	1.22674	1.29894	0.773828	0.000883519				4.58312	1.36413	1.49637	0.562346	0.375594	0.303745
124		5.18928	4.3258	2.22842	0.536823	0.149181	0.054082				3.83435	3.14694	1.84106	1.71824	1.13186	0.0109755				5.47519	2.04032	2.21873	0.948584	0.456878	0.327923
136		5.46235	4.95207	2.80948	0.637432	0.24046	0.108125				4.18845	3.67847	2.46456	2.07809	1.48816	0.0647148				5.90707	2.73748	2.92378	1.39757	0.539407	0.375906
148		5.63537	5.27132	3.32236	0.703595	0.350279	0.139134				4.36861	3.98765	2.90998	2.34458	1.74325	0.0886375				6.12901	3.3322	3.52163	1.808	0.603183	0.412987
		AUC									AUC									AUC
		1000 µM	500 µM	200 µM	100 µM	50µM	20µM				1000 µM	500 µM	200 µM	100 µM	50µM	20µM				1000 µM	500 µM	200 µM	100 µM	50µM	20µM
		24.3256	19.2468	10.8222	2.73813	0.942245	0.389904				17.9672	14.7526	9.11128	8.29993	5.56391	0.154698				25.057	10.2146	10.9615	5.00985	2.2614	1.70394
		Average AUC									standard deviation AUC
		1000 µM	500 µM	200 µM	100 µM	50 µM	20 µM				1000 µM	500 µM	200 µM	100 µM	50 µM	20 µM
		22.4499	14.738	10.2983	5.3493	2.92252	0.749516				3.18381	3.68739	0.841304	2.28325	1.94384	0.68168
		0	20µM	50µM	100 µM	200 µM	500 µM	1000 µM			0	20µM	50µM	100 µM	200 µM	500 µM	1000 µM			0	20µM	50µM	100 µM	200 µM	500 µM	1000 µM
		0	0.389904	0.942245	2.73813	10.8222	19.2468	24.3256			0	0.154698	5.56391	8.29993	9.11128	14.7526	17.9672			0	1.70394	2.2614	5.00985	10.9615	10.2146	25.057

## Sheet: (7d) Grx7 Y110H
	1. Experiment									2. Experiment									3. Experiment
	OxD roGFP2									OxD roGFP2									OxD roGFP2										Average									standard deviation
time	0 µM	1000 µM	500 µM	200 µM	100 µM	50µM	20µM			0 µM	1000 µM	500 µM	200 µM	100 µM	50µM	20µM			0 µM	1000 µM	500 µM	200 µM	100 µM	50µM	20µM			time	0 µM	1000 µM	500 µM	200 µM	100 µM	50µM	20µM			0 µM	1000 µM	500 µM	200 µM	100 µM	50µM	20µM
0	0.616583	0.611336	0.610114	0.625709	0.605895	0.616577	0.62597			0.585568	0.635668	0.629274	0.625357	0.622757	0.597368	0.603766			0.574244	0.567566	0.564315	0.6414	0.57185	0.574529	0.576804			0	0.592132	0.604857	0.601234	0.630822	0.600167	0.596158	0.60218			0.0178974	0.0281775	0.0272527	0.00748101	0.0211738	0.0171873	0.0201035
12	0.617104	0.609477	0.610124	0.623874	0.604049	0.612051	0.625789			0.577304	0.629592	0.626278	0.617162	0.620955	0.593905	0.602582			0.571905	0.560789	0.560769	0.567909	0.56526	0.57122	0.57196			12	0.588771	0.599953	0.599057	0.602982	0.596754	0.592392	0.600111			0.0201556	0.0288848	0.0278654	0.0249507	0.0233152	0.0167033	0.0220451
24	0.615452	0.608065	0.6078	0.623949	0.604412	0.615284	0.625374			0.57787	0.62994	0.629629	0.618623	0.619169	0.59141	0.59876			0.563685	0.562097	0.559067	0.565832	0.560336	0.569161	0.567961			24	0.585669	0.600034	0.598832	0.602802	0.594639	0.591952	0.597365			0.0218412	0.0282731	0.0294963	0.0262315	0.0249928	0.0188335	0.0234596
36	0.61249	0.603698	0.602996	0.621478	0.598722	0.608069	0.622177			0.57587	0.622458	0.619165	0.612761	0.617451	0.589625	0.594878			0.560853	0.555099	0.552982	0.559132	0.557186	0.560701	0.562054			36	0.583071	0.593752	0.591714	0.59779	0.59112	0.586132	0.593036			0.0216866	0.0283843	0.028172	0.0275663	0.0251837	0.019495	0.0245796
48	0.613707	0.60456	0.604413	0.620022	0.599807	0.606992	0.61868			0.572273	0.622435	0.622636	0.61196	0.61456	0.586673	0.589645			0.557385	0.5506	0.555172	0.558983	0.556882	0.559136	0.56275			48	0.581121	0.592532	0.594074	0.596989	0.590416	0.584267	0.590359			0.0238294	0.0305353	0.0284957	0.0270745	0.0244654	0.0196114	0.0228391
100	0.613067	0.679489	0.638896	0.642846	0.607579	0.612891	0.62224			0.577466	0.687428	0.630973	0.627797	0.624164	0.588926	0.595276			0.550909	0.595384	0.605069	0.568121	0.55715	0.555221	0.556566			100	0.580481	0.6541	0.624979	0.612921	0.596298	0.58568	0.591361			0.0254652	0.041645	0.0144454	0.032269	0.0284975	0.0236553	0.0269537
112	0.611395	0.741733	0.681657	0.664357	0.611885	0.611472	0.617973			0.564406	0.755589	0.649495	0.63844	0.629942	0.585813	0.5927			0.546055	0.665146	0.656939	0.586397	0.55332	0.554877	0.552303			112	0.573952	0.720823	0.662697	0.629731	0.598382	0.584054	0.587659			0.0275161	0.0397738	0.0137466	0.0324173	0.0327055	0.0231383	0.0270453
124	0.612339	0.803128	0.720837	0.693225	0.623556	0.614101	0.623762			0.564727	0.819121	0.678007	0.654133	0.636239	0.589183	0.594074			0.540926	0.743828	0.709048	0.608602	0.552058	0.551847	0.552373			124	0.572664	0.788692	0.702631	0.651987	0.603951	0.585043	0.59007			0.0296892	0.0323886	0.0180646	0.0345808	0.0370576	0.0255831	0.0292815
136	0.609395	0.848176	0.764979	0.717947	0.634669	0.616552	0.623909			0.562762	0.87199	0.71329	0.674609	0.646109	0.589941	0.591809			0.541932	0.803181	0.75118	0.622363	0.554908	0.547533	0.551404			136	0.571363	0.841116	0.74315	0.671639	0.611895	0.584675	0.58904			0.0282052	0.0285316	0.0218527	0.0390784	0.0405659	0.0284219	0.0296647
148	0.605746	0.881873	0.799387	0.73888	0.647255	0.61864	0.621833			0.559007	0.903632	0.753268	0.694712	0.654792	0.587962	0.589971			0.534054	0.843258	0.782911	0.646651	0.557664	0.544303	0.546383			148	0.566269	0.876254	0.778522	0.693414	0.619903	0.583635	0.586062			0.0297152	0.0249658	0.0190822	0.0376637	0.0441175	0.0305021	0.0309264
160	0.608767	0.906874	0.830979	0.75374	0.655124	0.620933	0.621274			0.563109	0.926836	0.794236	0.71619	0.662057	0.593886	0.59432			0.537709	0.877387	0.81184	0.664253	0.557737	0.548595	0.546854			160	0.569862	0.903699	0.812352	0.711395	0.624972	0.587805	0.587483			0.0293993	0.0203119	0.0150047	0.0366898	0.0476271	0.029843	0.030764
172	0.60467	0.91623	0.851684	0.775615	0.660889	0.623703	0.622259			0.560442	0.940069	0.824735	0.729914	0.665383	0.592547	0.588666			0.530989	0.902132	0.832381	0.682275	0.561543	0.549177	0.546215			172	0.565367	0.919477	0.836267	0.729268	0.629272	0.588476	0.585713			0.0302812	0.0156572	0.0113399	0.038109	0.0479264	0.0305611	0.031115
184	0.607116	0.927228	0.871607	0.791344	0.667818	0.621556	0.622756			0.562272	0.953065	0.852356	0.749472	0.673009	0.598988	0.586123			0.529029	0.912042	0.843987	0.692327	0.565313	0.543251	0.538429			184	0.566139	0.930779	0.855983	0.744381	0.63538	0.587932	0.582436			0.031996	0.0169347	0.0115641	0.0405833	0.0495902	0.0329101	0.034525
196	0.604273	0.937567	0.88561	0.801635	0.675114	0.618588	0.621315			0.559568	0.955739	0.874023	0.760478	0.67706	0.599001	0.586917			0.52464	0.92587	0.858589	0.697996	0.565231	0.543226	0.53722			196	0.562827	0.939725	0.872741	0.75337	0.639135	0.586938	0.581817			0.0325915	0.0122889	0.0110686	0.042608	0.0522643	0.0319266	0.0345206
208	0.606764	0.943125	0.89751	0.812284	0.678355	0.62081	0.618987			0.553873	0.958797	0.889307	0.775401	0.681095	0.595693	0.584607			0.523002	0.932161	0.870123	0.70831	0.56508	0.542171	0.538745			208	0.561213	0.944695	0.885647	0.765332	0.64151	0.586225	0.58078			0.0345874	0.0109302	0.0114762	0.0430404	0.0540556	0.0327947	0.0328701
220	0.603235	0.949092	0.906169	0.817338	0.68313	0.621936	0.619853			0.550315	0.966265	0.901668	0.78105	0.682037	0.599879	0.583443			0.522377	0.938753	0.872979	0.7107	0.570194	0.541322	0.535976			220	0.558643	0.95137	0.893605	0.769696	0.645121	0.587712	0.579758			0.0335311	0.0113469	0.0147005	0.0442688	0.0529828	0.0340164	0.0343416
232	0.603172	0.950685	0.912214	0.825309	0.686405	0.622826	0.62084			0.551438	0.969859	0.908498	0.793296	0.686721	0.600469	0.585104			0.517862	0.945239	0.879856	0.712978	0.5628	0.54077	0.531447			232	0.557491	0.955261	0.900189	0.777194	0.645309	0.588022	0.579131			0.0350899	0.010559	0.0144576	0.0472511	0.0583428	0.0346359	0.0367381
244	0.602986	0.95079	0.916818	0.825147	0.688645	0.620744	0.620282			0.553502	0.973195	0.913312	0.799117	0.682436	0.599341	0.583583			0.514896	0.942814	0.883195	0.715802	0.563881	0.538122	0.530216			244	0.557128	0.9556	0.904442	0.780022	0.644987	0.586069	0.578027			0.036054	0.0128606	0.0150916	0.0466372	0.057407	0.0350115	0.0369788
		Blank corrected OxD roGFP2									Blank corrected OxD roGFP2									Blank corrected OxD roGFP2
time		1000 µM	500 µM	200 µM	100 µM	50µM	20µM				1000 µM	500 µM	200 µM	100 µM	50µM	20µM				1000 µM	500 µM	200 µM	100 µM	50µM	20µM
0		-0.00524712	-0.00646976	0.00912558	-0.0106883	-6.42302e-06	0.00938705				0.0501007	0.0437066	0.0397894	0.0371897	0.0118001	0.018198				-0.00667746	-0.00992896	0.0671561	-0.00239379	0.00028526	0.00256018
12		-0.00762698	-0.00697977	0.00676963	-0.0130551	-0.00505324	0.00868512				0.0522885	0.0489737	0.0398577	0.0436508	0.0166011	0.0252784				-0.0111151	-0.0111359	-0.00399501	-0.00664498	-0.000684072	5.5622e-05
24		-0.00738625	-0.00765192	0.00849752	-0.0110394	-0.000167469	0.00992237				0.0520701	0.0517592	0.0407536	0.041299	0.0135405	0.0208899				-0.00158882	-0.00461804	0.002147	-0.00334938	0.00547574	0.00427532
36		-0.00879183	-0.00949397	0.00898847	-0.0137673	-0.00442044	0.00968698				0.046588	0.0432945	0.0368909	0.0415806	0.0137549	0.0190074				-0.0057541	-0.0078712	-0.00172131	-0.00366758	-0.000151987	0.00120029
48		-0.00914661	-0.0092934	0.00631508	-0.0139002	-0.00671448	0.00497362				0.0501628	0.0503631	0.0396878	0.0422874	0.0144001	0.0173729				-0.00678548	-0.00221272	0.00159843	-0.000503385	0.00175053	0.00536502
100		0.0664219	0.0258289	0.0297794	-0.00548791	-0.000175447	0.00917315				0.109962	0.0535065	0.0503306	0.0466975	0.0114601	0.0178099				0.0444752	0.05416	0.0172119	0.00624104	0.00431258	0.00565734
112		0.130338	0.0702611	0.0529611	0.0004898	7.69625e-05	0.00657733				0.191184	0.0850897	0.074034	0.0655363	0.0214076	0.0282943				0.119091	0.110884	0.0403418	0.00726523	0.00882247	0.00624863
124		0.190789	0.108499	0.0808867	0.0112173	0.0017622	0.0114235				0.254394	0.11328	0.0894063	0.0715123	0.0244559	0.0293467				0.202902	0.168121	0.0676751	0.0111311	0.0109202	0.0114469
136		0.238781	0.155584	0.108552	0.0252745	0.00715761	0.0145138				0.309229	0.150528	0.111847	0.0833472	0.0271789	0.0290471				0.261249	0.209249	0.0804312	0.0129765	0.00560148	0.00947203
148		0.276128	0.193641	0.133135	0.041509	0.0128945	0.0160875				0.344625	0.194261	0.135705	0.0957848	0.0289555	0.0309646				0.309204	0.248857	0.112597	0.0236101	0.010249	0.012329
160		0.298108	0.222213	0.144974	0.0463569	0.012166	0.0125073				0.363726	0.231127	0.153081	0.0989478	0.0307764	0.0312108				0.339678	0.274131	0.126544	0.0200273	0.010886	0.00914503
		Integration of roGFP2 response									Integration of roGFP2 response									Integration of roGFP2 response
time		1000 µM	500 µM	200 µM	100 µM	50µM	20µM				1000 µM	500 µM	200 µM	100 µM	50µM	20µM				1000 µM	500 µM	200 µM	100 µM	50µM	20µM
0		-0.0772446	-0.0806972	0.0953713	-0.14246	-0.030358	0.108433				0.614335	0.556081	0.477883	0.485043	0.170407	0.260858				-0.106756	-0.126389	0.378966	-0.0542326	-0.00239287	0.0156948
12		-0.0900794	-0.0877901	0.0916029	-0.144567	-0.0313243	0.111645				0.626151	0.604397	0.483668	0.509699	0.18085	0.27701				-0.0762237	-0.0945238	-0.0110881	-0.0599661	0.02875	0.0259856
24		-0.0970684	-0.102875	0.104916	-0.14884	-0.0275275	0.117656				0.591949	0.570322	0.465867	0.497278	0.163773	0.239384				-0.0440575	-0.0749354	0.00255414	-0.0421018	0.0319425	0.0328536
36		-0.107631	-0.112724	0.0918213	-0.166005	-0.0668095	0.0879637				0.580505	0.561946	0.459472	0.503208	0.168931	0.218282				-0.0752374	-0.0605035	-0.000737293	-0.0250258	0.00959127	0.0393918
48		0.343652	0.0992129	0.216567	-0.116329	-0.0413396	0.0848806				0.96075	0.623217	0.54011	0.533909	0.155162	0.211096				0.226139	0.311684	0.112862	0.0344259	0.0363787	0.0661341
100		1.18056	0.57654	0.496443	-0.0299887	-0.000590905	0.0945029				1.80688	0.831577	0.746188	0.673403	0.197206	0.276625				0.981398	0.990263	0.345322	0.0810376	0.0788103	0.0714358
112		1.92676	1.07256	0.803087	0.0702425	0.011035	0.108005				2.67346	1.19022	0.980642	0.822292	0.275181	0.345846				1.93196	1.67403	0.648101	0.110378	0.118456	0.106173
124		2.57742	1.5845	1.13663	0.218951	0.0535188	0.155624				3.38173	1.58285	1.20752	0.929157	0.309809	0.350363				2.7849	2.26422	0.888638	0.144645	0.0991299	0.125514
136		3.08945	2.09535	1.45012	0.400701	0.120312	0.183608				3.92312	2.06873	1.48531	1.07479	0.336806	0.36007				3.42272	2.74864	1.15817	0.21952	0.0951028	0.130806
148		3.44541	2.49512	1.66865	0.527195	0.150363	0.171569				4.25011	2.55232	1.73271	1.1684	0.358391	0.373053				3.89329	3.13793	1.43485	0.261824	0.12681	0.128844
		AUC									AUC									AUC
		1000 µM	500 µM	200 µM	100 µM	50µM	20µM				1000 µM	500 µM	200 µM	100 µM	50µM	20µM				1000 µM	500 µM	200 µM	100 µM	50µM	20µM
		12.2196	7.82407	5.55493	1.1871	0.334638	0.713309				16.0353	8.2257	6.15238	4.66804	1.47739	1.70596				13.0143	10.8151	4.47508	0.817405	0.518309	0.562773
		Average AUC									standard deviation AUC
		1000 µM	500 µM	200 µM	100 µM	50 µM	20 µM				1000 µM	500 µM	200 µM	100 µM	50 µM	20 µM
		13.7564	8.95495	5.39413	2.22418	0.77678	0.994013				1.64376	1.32549	0.694129	1.73465	0.501051	0.507158

[truncated: 37 more sheets: (7d) Grx7 Y110A, (7e) Grx7 D144A, (7e) Grx7 D144K, (7e) Grx7 E147A, (7e) Grx7 E147K, (7f) Grx7 R153A, (7f) Grx7 R153E, (7f)Grx7 E170A, (7g) roGFP2 (+DTT), (7g) Grx7 C108S (+DTT), (7g) Grx7 (+DTT), (7g) Grx7 WP (+DTT), (7g) Grx7 Loop (+DTT), (7g) Grx7 WP+Loop (+DTT), (7h) Grx5 (-DTT), (7h) Grx5 RR (-DTT), (7h) Grx5 Loop (-DTT), (7h) Grx5 RR+Loop (-DTT), (7i) roGFP2 (+DTT), (7i) Grx5 (+DTT) …]
